# Supplementary material for: A Systems Biology Approach To Disentangle the Direct and Indirect Effects of Global Transcription Factors on Gene Expression in Escherichia coli
Source: Microbiol Spectr. 2023 Feb 7;11(2):e02101-22. doi: 10.1128/spectrum.02101-22 (PMC10100776; doi:10.1128/spectrum.02101-22)
Supplement: Supplemental file 1 — Data Set S1. Download spectrum.02101-22-s0001.xlsx, XLSX file, 0.4 MB [file spectrum.02101-22-s0001.xlsx]

## Sheet: Index
Supplementary information for
A systems biology approach to disentangle the direct and indirect effects of global transcription factors on gene expression in Escherichia coli
Mahesh S. Iyer 1, #, Ankita Pal1, #, K. V. Venkatesh1, *
1Department of Chemical Engineering, Indian Institute of Technology Bombay, Powai, Mumbai-400076, India,
#Equal contributing authors
*Corresponding author: venks@iitb.ac.in
Contents
FA comparison gene expression	Comparison of gene expression data with other available gene expression studies in E. coli K12 MG1655
FA_gene_expression	Gene expression of FA mutant compared to WT
FI_gene_expression	Gene expression of FI mutant compared to WT
AI_gene_expression	Gene expression of AI mutant compared to WT
WGCNA result	Module color based gene list obtained from WGCNA analysis on COLOMBUS E. coli dataset
Two-proportion z-test	Comparison of DEGs obtained in each of the single mutants with its corresponding double mutants
IHF direct targets	The KEGG pathway enriched DEGs (ihf mutant vs WT) which do not respond to changes in growth rate. Tar represents targets identified for the regulator from EcoCyc/Regulon database. PT represent putative target from FIMO analysis. CT represents confirmed targets from experimental data. UNT represent uncharacterized novel targets.
IHF indirect targets sigma	The KEGG pathway enriched DEGs (ihf mutant vs WT) which respond to metabolite changes and changes in growth rate. Consists of two parts, one metabolite-iTF interaction and other by sigma factor distributions. The sigma factor marked in red represent prediction from iPromoter2L.
FNR direct targets	The KEGG pathway enriched DEGs (fnr mutant vs WT) which do not respond to changes in growth rate. Tar represents targets identified for the regulator from EcoCyc/Regulon database. PT represent putative target from FIMO analysis. CT represents confirmed targets from experimental data. UNT represent uncharacterized novel targets.
FNR indirect targets sigma	The KEGG pathway enriched DEGs (fnr mutant vs WT)which respond to metabolite changes and changes in growth rate. Consists of two parts, one metabolite-iTF interaction and other by sigma factor distributions. The sigma factor marked in red represent prediction from iPromoter2L.
ArcA direct targets	The KEGG pathway enriched DEGs (arca mutant vs WT)which do not respond to changes in growth rate. Tar represents targets identified for the regulator from EcoCyc/Regulon database. PT represent putative target from FIMO analysis. CT represents confirmed targets from experimental data. UNT represent uncharacterized novel targets.
ArcA indirect targets sigma	The KEGG pathway enriched DEGs (arca mutant vs WT)which respond to metabolite changes and changes in growth rate. Consists of two parts, one metabolite-iTF interaction and other by sigma factor distributions. The sigma factor marked in red represent prediction from iPromoter2L.
FA direct targets	The KEGG pathway enriched DEGs (FA mutant vs WT)which do not respond to changes in growth rate. Tar represents targets identified for the regulator from EcoCyc/Regulon database. PT represent putative target from FIMO analysis. CT represents confirmed targets from experimental data. UNT represent uncharacterized novel targets. NA represents genes whose regulation was unknown from either of the tra…
FA indirect targets sigma	The KEGG pathway enriched DEGs (FA mutant vs WT) which respond to metabolite changes and changes in growth rate. Consists of two parts, one metabolite-iTF interaction and other by sigma factor distributions. The sigma factor marked in red represent prediction from iPromoter2L.
FI direct targets	The KEGG pathway enriched DEGs (FI mutant vs WT) which do not respond to changes in growth rate. Tar represents targets identified for the regulator from EcoCyc/Regulon database. PT represent putative target from FIMO analysis. CT represents confirmed targets from experimental data. UNT represent uncharacterized novel targets. NA represents genes whose regulation was unknown from either of the tr…
FI indirect targets sigma	The KEGG pathway enriched DEGs (FI mutant vs WT) which respond to metabolite changes and changes in growth rate. Consists of two parts, one metabolite-iTF interaction and other by sigma factor distributions. The sigma factor marked in red represent prediction from iPromoter2L.
AI direct targets	The KEGG pathway enriched DEGs (AI mutant vs WT) which do not respond to changes in growth rate. Tar represents targets identified for the regulator from EcoCyc/Regulon database. PT represent putative target from FIMO analysis. CT represents confirmed targets from experimental data. UNT represent uncharacterized novel targets. NA represents genes whose regulation was unknown from either of the tr…
AI indirect targets sigma	The KEGG pathway enriched DEGs (AI mutant vs WT)which respond to metabolite changes and changes in growth rate. Consists of two parts, one metabolite-iTF interaction and other by sigma factor distributions. The sigma factor marked in red represent prediction from iPromoter2L.
Direct_target_counts	The KEGG pathway enriched DEGs (each mutant vs WT) were used for the analysis. The direct target counts here account for all the direct targets before and after applying our approach.
Gene-iTF_interactions	The KEGG pathway enriched DEGs (each mutant vs WT) were used for the analysis. Only the indirect targets of each mutant were used for enrichment of iTFs. If targets show enrichment for the focal TF, they were considered as silent targets.
Co-expression & GO analysis	Comparison of gene expression with its corresponding iTF and module colors. Statistically significant metabolite-iTF interactions are reported.
Note: DEGs represents differentially expressed genes as described in Methods section

## Sheet: FA comparison
Gene	logFC	kegg	Data this study	Covert_Data	Pathway
grcA	-8.69619	b2579	-1	-1	Not in pathway
yjjZ	-6.33126	b4567	-1	Not found	Not in pathway
ydfZ	-6.22862	b1541	-1	-1	Not in pathway
cusC	-6.05869	b0572	-1	Not found	Two-component system
asnA	-4.95361	b3744	-1	Not found	Amino acid metabolism
nrdH	-4.87451	b2673	-1	1	Not in pathway
cusF	-4.82346	b0573	-1	Not found	Two-component system
feoA	-4.49873	b3408	-1	-1	Transport
feoB	-4.46397	b3409	-1	-1	Transport
nrdI	-4.36579	b2674	-1	1	Not in pathway
nrdE	-4.27879	b2675	-1	Not found	Purine metabolism
feoC	-4.17884	b3410	-1	Not found	Transport
yncE	-4.14922	b1452	-1	1	Not in pathway
hisL	-4.13352	b2018	-1	Not found	Not in pathway
nrdF	-4.05042	b2676	-1	Not found	Purine metabolism
yhbU	-3.92759	b3158	-1	-1	Peptidases
cusB	-3.90958	b0574	-1	Not found	Two-component system
ompW	-3.8669	b1256	-1	Not found	Not in pathway
nrdD	-3.7375	b4238	-1	Not found	Purine metabolism
artJ	-3.69194	b0860	-1	Not found	Transport
ydjX	-3.54907	b1750	-1	-1	Not in pathway
soxS	-3.46943	b4062	-1	Not found	Transcription factors
argF	-3.38876	b0273	-1	Not found	Amino acid metabolism
argI	-3.29426	b4254	-1	Not found	Amino acid metabolism
yddA	-3.28831	b1496	-1	-1	Transport
ydiE	-3.2757	b1705	-1	Not found	Not in pathway
ybdZ	-3.27245	b4511	-1	Not found	Not in pathway
nikA	-3.25987	b3476	-1	-1	Transport
argA	-3.12879	b2818	-1	Not found	Amino acid metabolism
yehD	-3.07325	b2111	-1	-1	Not in pathway
nrdG	-3.045	b4237	-1	Not found	Other enzymes
yhbV	-2.99489	b3159	-1	-1	Not in pathway
fes	-2.98297	b0585	-1	Not found	Not in pathway
fhuE	-2.98155	b1102	-1	Not found	Transport
argC	-2.96778	b3958	-1	Not found	Amino acid metabolism
fecI	-2.96446	b4293	-1	Not found	Transcription machinery
cirA	-2.93886	b2155	-1	Not found	Transport
nikC	-2.92629	b3478	-1	-1	Transport
fepA	-2.85615	b0584	-1	Not found	Transport
entF	-2.82967	b0586	-1	Not found	Cofactor biosynthesis
yjjI	-2.81512	b4380	-1	-1	Not in pathway
nikD	-2.73631	b3479	-1	Not found	Transport
argD	-2.66552	b3359	-1	Not found	Amino acid metabolism
ydjY	-2.66354	b1751	-1	-1	Not in pathway
nikB	-2.64126	b3477	-1	-1	Transport
yddB	-2.52378	b1495	-1	-1	Not in pathway
ynjE	-2.47354	b1757	-1	-1	Amino acid metabolism
pqqL	-2.46721	b1494	-1	Not found	Peptidases
cydA	-2.45084	b0733	-1	Not found	Oxidative phosphorylation
entD	-2.44738	b0583	-1	Not found	Other enzymes
yhaO	-2.42446	b3110	-1	-1	Not in pathway
fiu	-2.42376	b0805	-1	Not found	Transport
argB	-2.41356	b3959	-1	Not found	Amino acid metabolism
narG	-2.39258	b1224	-1	-1	Two-component system
argG	-2.35016	b3172	-1	Not found	Amino acid metabolism
stpA	-2.34035	b2669	-1	-1	Chromosome-related
fepB	-2.28124	b0592	-1	Not found	Transport
bssR	-2.27988	b0836	-1	-1	Not in pathway
entC	-2.21196	b0593	-1	Not found	Cofactor biosynthesis
ynfK	-2.20739	b1593	-1	-1	Cofactor biosynthesis
fecR	-2.20508	b4292	-1	Not found	Not in pathway
entE	-2.16628	b0594	-1	Not found	Cofactor biosynthesis
dmsA	-2.14875	b0894	-1	-1	Transport
narJ	-2.13689	b1226	-1	-1	Two-component system
xanP	-2.13148	b3654	-1	Not found	Transport
yfcC	-2.12477	b2298	-1	-1	Not in pathway
cydB	-2.10136	b0734	-1	Not found	Two-component system
yoeA_1	-2.09144	b1995	-1	Not found	Not in pathway
argH	-2.06956	b3960	-1	Not found	Amino acid metabolism
entH	-2.0667	b0597	-1	Not found	Not in pathway
purE	-2.05806	b0523	-1	Not found	Purine metabolism
narH	-2.05643	b1225	-1	-1	Two-component system
asnB	-2.05534	b0674	-1	Not found	Amino acid metabolism
oppA	-2.04837	b1243	-1	Not found	Transport
ynfE	-2.04679	b1587	-1	-1	Transport
ybfA	-2.03359	b0699	-1	Not found	Not in pathway
nikE	-2.02241	b3480	-1	Not found	Transport
entA	-2.00983	b0596	-1	Not found	Cofactor biosynthesis
appC	-1.9994	b0978	-1	Not found	Oxidative phosphorylation
xynR	-1.99908	b0272	-1	Not found	Not in pathway
fhuF	-1.95745	b4367	-1	Not found	Not in pathway
yfcZ	-1.95376	b2343	-1	Not found	Not in pathway
nrdA	-1.9271	b2234	-1	Not found	Purine metabolism
entB	-1.90229	b0595	-1	Not found	Cofactor biosynthesis
cydX	-1.89688	b4515	-1	Not found	Not in pathway
ybgE	-1.88733	b0735	-1	Not found	Not in pathway
fecA	-1.8865	b4291	-1	Not found	Transport
narI	-1.87191	b1227	-1	-1	Two-component system
tonB	-1.86138	b1252	-1	Not found	Transport
yoeI	-1.8471	b4678	-1	Not found	Not in pathway
yecH	-1.81239	b1906	-1	-1	Not in pathway
yajG	-1.75282	b0434	-1	Not found	Not in pathway
gltP	-1.74895	b4077	-1	-1	Not in pathway
purM	-1.7372	b2499	-1	Not found	Purine metabolism
betT	-1.70181	b0314	-1	1	Transport
shiA	-1.68751	b1981	-1	Not found	Transport
fhuA	-1.67987	b0150	-1	Not found	Transport
oppB	-1.67528	b1244	-1	Not found	Transport
tsgA	-1.66797	b3364	-1	Not found	Transport
exbD	-1.65457	b3005	-1	Not found	Transport
iscR	-1.65416	b2531	-1	Not found	Transcription factors
yciT	-1.63952	b1284	-1	Not found	Not in pathway
rpmG	-1.62426	b3636	-1	Not found	Ribosome
fecB	-1.61655	b4290	-1	Not found	Transport
aceE	-1.61395	b0114	-1	Not found	Glycolysis
yqjH	-1.58776	b3070	-1	Not found	Other enzymes
betI	-1.57215	b0313	-1	1	Transcription factors
appB	-1.5589	b0979	-1	Not found	Two-component system
gldA	-1.52025	b3945	-1	-1	Other central metabolism enzymes
pyrD	-1.50527	b0945	-1	-1	Pyrimidine metabolism
oppD	-1.49148	b1246	-1	Not found	Transport
fecE	-1.47127	b4287	-1	Not found	Transport
gapA	-1.46642	b1779	-1	Not found	Glycolysis
yjcB	-1.45333	b4060	-1	Not found	Not in pathway
yneE	-1.44135	b1520	-1	Not found	Not in pathway
mntH	-1.43402	b2392	-1	1	Transport
purR	-1.43369	b1658	-1	Not found	Transcription factors
pntA	-1.42996	b1603	-1	Not found	Cofactor biosynthesis
aceF	-1.42623	b0115	-1	Not found	Glycolysis
yagU	-1.41833	b0287	-1	Not found	Not in pathway
exbB	-1.39681	b3006	-1	Not found	Transport
efp	-1.37522	b4147	-1	Not found	Translation factors
slp	-1.35528	b3506	-1	Not found	Not in pathway
erpA	-1.34989	b0156	-1	-1	Not in pathway
ompC	-1.34199	b2215	-1	Not found	Transport
focA	-1.31261	b0904	-1	Not found	Transport
potB	-1.31149	b1125	-1	-1	Transport
ackA	-1.28464	b2296	-1	-1	Other central metabolism enzymes
yehS	-1.28141	b2124	-1	Not found	Not in pathway
bglX	-1.27301	b2132	-1	Not found	Amino acid metabolism
purU	-1.26023	b1232	-1	Not found	TCA cycle and anaplerotic enzymes
nfuA	-1.25928	b3414	-1	Not found	Not in pathway
pflB	-1.22826	b0903	-1	Not found	Glycolysis
malZ	1.22487	b0403	1	Not found	Carbohydrate metabolism
csgG	1.22688	b1037	1	1	Secretion system
ydeI	1.24248	b1536	1	1	Not in pathway
btsS	1.29043	b2126	1	Not found	Two-component system
dppA	1.29487	b3544	1	Not found	Transport
yabI	1.30993	b0065	1	Not found	Not in pathway
ycbK	1.32575	b0926	1	Not found	Not in pathway
ybhQ	1.33761	b0791	1	Not found	Not in pathway
malQ	1.3618	b3416	1	Not found	Carbohydrate metabolism
rsd	1.36817	b3995	1	1	Not in pathway
arnB	1.37894	b2253	1	1	Two-component system
mraZ	1.38939	b0081	1	Not found	Not in pathway
yigI	1.39265	b3820	1	1	Not in pathway
msrB	1.4043	b1778	1	1	Other enzymes
rseA	1.41245	b2572	1	Not found	Not in pathway
menI	1.41717	b1686	1	Not found	Not in pathway
dmlR	1.42722	b1799	1	Not found	Transcription factors
potI	1.42989	b0857	1	Not found	Transport
yadI	1.43933	b0129	1	Not found	Transport
glpF	1.43933	b3927	1	Not found	Transport
gpr	1.4548	b3001	1	Not found	Not in pathway
dppB	1.47147	b3543	1	Not found	Transport
puuA	1.48113	b1297	1	1	Amino acid metabolism
fruK	1.48298	b2168	1	Not found	Carbohydrate metabolism
fumC	1.49257	b1611	1	1	TCA cycle and anaplerotic enzymes
ilvN	1.52537	b3670	1	1	Amino acid metabolism
lacI	1.53076	b0345	1	Not found	Not in pathway
yihM	1.54008	b3873	1	Not found	Not in pathway
rpoE	1.55471	b2573	1	Not found	Transcription machinery
ymdF	1.55547	b4518	1	Not found	Not in pathway
ugpQ	1.57925	b3449	1	Not found	Lipid and steroid metabolism
cas3	1.59647	b2761	1	-1	Not in pathway
yaiZ	1.5977	b0380	1	Not found	Not in pathway
puuC	1.6032	b1300	1	Not found	Amino acid metabolism
gatY	1.6103	b2096	1	Not found	Carbohydrate metabolism
ytfQ	1.61536	b4227	1	1	Transport
narU	1.62587	b1469	1	1	Transport
rihA	1.63219	b0651	1	Not found	Other enzymes
rbsC	1.65702	b3750	1	Not found	Transport
csiE	1.69037	b2535	1	1	Not in pathway
narV	1.69546	b1465	1	1	Two-component system
puuP	1.69856	b1296	1	1	Transport
ilvB	1.70495	b3671	1	Not found	Amino acid metabolism
ybaE	1.72348	b0445	1	Not found	Not in pathway
yeaC	1.7503	b1777	1	1	Not in pathway
ecnB	1.75931	b4411	1	Not found	Transport
ygeV	1.7746	b2869	1	Not found	Not in pathway
yohC	1.7763	b2135	1	1	Not in pathway
yedP	1.78584	b1955	1	1	Carbohydrate metabolism
fadL	1.79428	b2344	1	1	Transport
narZ	1.79675	b1468	1	1	Two-component system
bioD	1.79813	b0778	1	Not found	Cofactor biosynthesis
ytfK	1.82644	b4217	1	1	Not in pathway
gatC	1.82733	b2092	1	Not found	Not in pathway
ydcT	1.83642	b1441	1	Not found	Transport
malP	1.84486	b3417	1	Not found	Carbohydrate metabolism
ddpD	1.85379	b1484	1	1	Transport
aroM	1.90209	b0390	1	1	Not in pathway
galS	1.92352	b2151	1	Not found	Transcription factors
dhaL	1.92357	b1199	1	Not found	Lipid and steroid metabolism
feaR	1.9279	b1384	1	1	Transcription factors
puuD	1.94723	b1298	1	1	Peptidases
ymgC	1.95256	b1167	1	1	Not in pathway
ykgE	1.95653	b0306	1	1	Not in pathway
narW	1.96799	b1466	1	1	Two-component system
yejG	1.97931	b2181	1	1	Not in pathway
ycgB	1.98725	b1188	1	1	Not in pathway
tauA	1.99245	b0365	1	Not found	Transport
gltA	1.99501	b0720	1	1	TCA cycle and anaplerotic enzymes
ymgA	1.99532	b1165	1	1	Not in pathway
malG	1.99872	b4032	1	Not found	Transport
iraD	2.00067	b4326	1	Not found	Not in pathway
ydcI	2.01277	b1422	1	1	Not in pathway
malT	2.0265	b3418	1	Not found	Transcription factors
mdh	2.02858	b3236	1	1	TCA cycle and anaplerotic enzymes
ugpC	2.09207	b3450	1	1	Transport
yjiJ	2.09562	b4332	1	Not found	Not in pathway
ddpC	2.10961	b1485	1	1	Transport
lldD	2.1307	b3605	1	1	Glycolysis
tauC	2.13344	b0367	1	Not found	Transport
narY	2.13605	b1467	1	1	Two-component system
ygbE	2.14243	b2749	1	Not found	Not in pathway
rbsA	2.16574	b3749	1	Not found	Transport
ugpE	2.17019	b3451	1	1	Transport
atoE	2.18066	b2223	1	Not found	Two-component system
glcA	2.18485	b2975	1	1	Transport
dhaK	2.19275	b1200	1	Not found	Lipid and steroid metabolism
prpE	2.2043	b0335	1	Not found	Other central metabolism enzymes
argT	2.20643	b2310	1	1	Transport
cysH	2.21884	b2762	1	Not found	Amino acid metabolism
puuR	2.2245	b1299	1	1	Transcription factors
gatZ	2.23358	b2095	1	Not found	Carbohydrate metabolism
gatD	2.246	b2091	1	Not found	Carbohydrate metabolism
mhpC	2.2596	b0349	1	1	Amino acid metabolism
tauB	2.26794	b0366	1	Not found	Transport
cysC	2.27573	b2750	1	Not found	Purine metabolism
yjtD	2.29801	b4403	1	Not found	Transfer RNA biogenesis
yoeG	2.30204	b4640	1	Not found	Not in pathway
ddpB	2.34478	b1486	1	Not found	Transport
chbC	2.34522	b1737	1	Not found	Transport
paaK	2.35666	b1398	1	Not found	Amino acid metabolism
ddpA	2.35955	b1487	1	1	Transport
yciG	2.38248	b1259	1	1	Not in pathway
yqeF	2.3974	b2844	1	1	Lipid and steroid metabolism
ugpB	2.41299	b3453	1	1	Transport
fumA	2.44957	b1612	1	1	TCA cycle and anaplerotic enzymes
cysI	2.46756	b2763	1	Not found	Amino acid metabolism
malM	2.56853	b4037	1	Not found	Not in pathway
ydcJ	2.62579	b1423	1	Not found	Not in pathway
lldR	2.63632	b3604	1	1	Transcription factors
yciX	2.68064	b4523	1	Not found	Not in pathway
fadJ	2.79193	b2341	1	1	Lipid and steroid metabolism
malF	2.79422	b4033	1	Not found	Transport
paaJ	2.8543	b1397	1	Not found	Amino acid metabolism
sucB	2.88159	b0727	1	1	TCA cycle and anaplerotic enzymes
prpC	2.93956	b0333	1	1	Other central metabolism enzymes
ydcS	2.94268	b1440	1	1	Transport
sucD	2.94802	b0729	1	1	TCA cycle and anaplerotic enzymes
mhpD	2.95407	b0350	1	Not found	Amino acid metabolism
aldB	3.01855	b3588	1	1	Glycolysis
malE	3.12349	b4034	1	Not found	Transport
sucC	3.16318	b0728	1	1	TCA cycle and anaplerotic enzymes
actP	3.20077	b4067	1	1	Transport
astE	3.20295	b1744	1	1	Amino acid metabolism
bfr	3.23431	b3336	1	1	Cofactor biosynthesis
prpD	3.25793	b0334	1	1	Other central metabolism enzymes
fadE	3.33068	b0221	1	1	Lipid and steroid metabolism
sucA	3.42388	b0726	1	1	TCA cycle and anaplerotic enzymes
sodB	3.42656	b1656	1	Not found	Other enzymes
prpR	3.46562	b0330	1	1	Transcription factors
astD	3.49491	b1746	1	1	Amino acid metabolism
lamB	3.52707	b4036	1	Not found	Transport
mhpR	3.54034	b0346	1	1	Transcription factors
aldA	3.54104	b1415	1	1	Glycolysis
idlP	3.57693	b4722	1	Not found	Not in pathway
fadA	3.58876	b3845	1	1	Lipid and steroid metabolism
phoH	3.5957	b1020	1	1	Not in pathway
glcB	3.66488	b2976	1	1	Glycolysis
yjjY	3.79873	b4402	1	-1	Not in pathway
lldP	3.80132	b3603	1	1	Transport
fadI	3.80311	b2342	1	1	Lipid and steroid metabolism
astB	3.81108	b1745	1	1	Amino acid metabolism
fadH	3.83673	b3081	1	1	Other enzymes
yoeH	3.91515	b4641	1	Not found	Not in pathway
hcaR	3.99753	b2537	1	1	Transcription factors
ddpX	4.03382	b1488	1	1	Two-component system
ariR	4.03739	b1166	1	1	Not in pathway
malK	4.13169	b4035	1	Not found	Transport
ytiD	4.18072	b4721	1	Not found	Not in pathway
sdhC	4.25707	b0721	1	1	TCA cycle and anaplerotic enzymes
sdhA	4.30925	b0723	1	1	TCA cycle and anaplerotic enzymes
sdhB	4.35564	b0724	1	1	TCA cycle and anaplerotic enzymes
yjcH	4.37637	b4068	1	1	Not in pathway
glcG	4.39113	b2977	1	1	Not in pathway
sdhD	4.46705	b0722	1	1	TCA cycle and anaplerotic enzymes
prpB	4.48627	b0331	1	1	Other central metabolism enzymes
astA	4.55682	b1747	1	1	Amino acid metabolism
fadD	4.94943	b1805	1	1	Other enzymes
astC	4.96917	b1748	1	1	Amino acid metabolism
glcF	5.00274	b4467	1	Not found	TCA cycle and anaplerotic enzymes
fadB	5.14525	b3846	1	1	Lipid and steroid metabolism
acs	5.60749	b4069	1	1	Glycolysis
glcE	7.03958	b4468	1	Not found	TCA cycle and anaplerotic enzymes
glcD	7.23981	b2979	1	1	TCA cycle and anaplerotic enzymes

## Sheet: FA lfc
Gene	logFC	logCPM	PValue	FDR	kegg	Pathway
grcA	-8.69619	14.1541	1.2e-42	1.74e-39	b2579	NA
yjjZ	-6.33126	10.0905	1.22e-21	5.88e-19	b4567	NA
ydfZ	-6.22862	8.02703	7.88e-08	4.64e-06	b1541	NA
cusC	-6.05869	6.4903	9.3e-05	0.00254877	b0572	Two-component system
asnA	-4.95361	8.37271	1.99e-15	3.77e-13	b3744	Amino acid metabolism
nrdH	-4.87451	5.59976	2.47e-17	5.99e-15	b2673	NA
cusF	-4.82346	4.25441	0.0024638	0.0386054	b0573	Two-component system
feoA	-4.49873	5.9227	8.96e-22	4.88e-19	b3408	Transport
feoB	-4.46397	9.16835	2.64e-18	8.41e-16	b3409	Transport
nrdI	-4.36579	5.50426	2.67e-19	1.16e-16	b2674	NA
nrdE	-4.27879	7.93645	2.7e-18	8.41e-16	b2675	Purine metabolism
feoC	-4.17884	6.07815	5.69e-17	1.31e-14	b3410	Transport
yncE	-4.14922	9.79286	1.27e-14	2.12e-12	b1452	NA
hisL	-4.13352	5.33425	0.00181285	0.0314612	b2018	NA
nrdF	-4.05042	6.83029	1.84e-18	6.68e-16	b2676	Purine metabolism
yhbU	-3.92759	4.0165	6.17e-11	5.97e-09	b3158	Peptidases
cusB	-3.90958	4.72027	0.00186121	0.0320452	b0574	Two-component system
ompW	-3.8669	6.47002	2.37e-17	5.99e-15	b1256	NA
nrdD	-3.7375	8.27084	2.26e-15	4.11e-13	b4238	Purine metabolism
artJ	-3.69194	6.86515	6.72e-07	3.33e-05	b0860	Transport
ydjX	-3.54907	2.21494	5.24e-06	0.000207437	b1750	NA
soxS	-3.46943	3.86739	1.66e-07	9.26e-06	b4062	Transcription factors
argF	-3.38876	7.73642	2.92e-07	1.52e-05	b0273	Amino acid metabolism
argI	-3.29426	6.83764	1.09e-05	0.000385668	b4254	Amino acid metabolism
yddA	-3.28831	4.88014	2.15e-05	0.000697479	b1496	Transport
ydiE	-3.2757	4.32717	2.19e-08	1.42e-06	b1705	NA
ybdZ	-3.27245	4.177	4.23e-06	0.00017264	b4511	NA
nikA	-3.25987	3.85184	2.93e-08	1.85e-06	b3476	Transport
argA	-3.12879	7.15466	4.19e-05	0.00130407	b2818	Amino acid metabolism
yehD	-3.07325	4.48841	0.00219247	0.0361758	b2111	NA
nrdG	-3.045	5.02836	1.55e-10	1.35e-08	b4237	Other enzymes
yhbV	-2.99489	3.76966	2.02e-07	1.1e-05	b3159	NA
fes	-2.98297	6.08194	2.07e-07	1.11e-05	b0585	NA
fhuE	-2.98155	6.98548	9.45e-11	8.95e-09	b1102	Transport
argC	-2.96778	7.01521	1.02e-05	0.000365872	b3958	Amino acid metabolism
fecI	-2.96446	7.80916	8.11e-10	6.66e-08	b4293	Transcription machinery
cirA	-2.93886	7.51349	9.7e-06	0.000352193	b2155	Transport
nikC	-2.92629	2.66275	0.000130736	0.00331096	b3478	Transport
fepA	-2.85615	8.91013	7.51e-08	4.48e-06	b0584	Transport
entF	-2.82967	9.06981	6.78e-05	0.00190422	b0586	Cofactor biosynthesis
yjjI	-2.81512	3.33766	1.09e-05	0.000385668	b4380	NA
nikD	-2.73631	3.37808	2.75e-06	0.000117533	b3479	Transport
argD	-2.66552	7.61696	0.000135067	0.00338135	b3359	Amino acid metabolism
ydjY	-2.66354	3.9274	1.34e-05	0.0004634	b1751	NA
nikB	-2.64126	2.82465	3.7e-05	0.00116717	b3477	Transport
yddB	-2.52378	4.80728	0.000208784	0.00494685	b1495	NA
ynjE	-2.47354	5.83577	1.95e-07	1.07e-05	b1757	Amino acid metabolism
pqqL	-2.46721	5.97755	2.75e-06	0.000117533	b1494	Peptidases
cydA	-2.45084	9.31492	2.88e-08	1.84e-06	b0733	Oxidative phosphorylation
entD	-2.44738	5.73415	9.01e-06	0.000332557	b0583	Other enzymes
yhaO	-2.42446	4.69622	0.00161715	0.0282904	b3110	NA
fiu	-2.42376	6.02996	5.8e-07	2.9e-05	b0805	Transport
argB	-2.41356	6.79892	6.08e-05	0.00176683	b3959	Amino acid metabolism
narG	-2.39258	5.49108	3.91e-08	2.4e-06	b1224	Two-component system
argG	-2.35016	8.64804	2.63e-05	0.000840791	b3172	Amino acid metabolism
stpA	-2.34035	3.76524	0.00202168	0.0339363	b2669	Chromosome-related
fepB	-2.28124	6.32001	3.9e-08	2.4e-06	b0592	Transport
bssR	-2.27988	9.75021	9.69e-07	4.64e-05	b0836	NA
entC	-2.21196	7.42995	0.000351517	0.0080168	b0593	Cofactor biosynthesis
ynfK	-2.20739	5.30099	5.31e-07	2.69e-05	b1593	Cofactor biosynthesis
fecR	-2.20508	6.97741	5.96e-06	0.000233152	b4292	NA
entE	-2.16628	7.83231	0.00261917	0.0407468	b0594	Cofactor biosynthesis
dmsA	-2.14875	5.19876	1.88e-06	8.53e-05	b0894	Transport
narJ	-2.13689	3.35946	0.000116396	0.00300011	b1226	Two-component system
xanP	-2.13148	6.81391	6.65e-06	0.000256277	b3654	Transport
yfcC	-2.12477	4.02895	2.12e-05	0.000694008	b2298	NA
cydB	-2.10136	8.84697	1.51e-06	7.07e-05	b0734	Two-component system
yoeA_1	-2.09144	3.22607	0.000516605	0.0110799	b1995	NA
argH	-2.06956	7.9049	0.0029887	0.0444327	b3960	Amino acid metabolism
entH	-2.0667	6.38926	0.000208958	0.00494685	b0597	NA
purE	-2.05806	5.4512	1.74e-06	7.98e-05	b0523	Purine metabolism
narH	-2.05643	4.86916	1.56e-05	0.00053254	b1225	Two-component system
asnB	-2.05534	8.02929	4.73e-06	0.000189175	b0674	Amino acid metabolism
oppA	-2.04837	12.0107	1.6e-06	7.43e-05	b1243	Transport
ynfE	-2.04679	4.23427	4.97e-05	0.00150448	b1587	Transport
ybfA	-2.03359	9.59387	2.4e-06	0.000105579	b0699	NA
nikE	-2.02241	2.709	0.00119731	0.0228749	b3480	Transport
entA	-2.00983	7.00187	0.00172221	0.0300077	b0596	Cofactor biosynthesis
appC	-1.9994	8.94032	5.97e-05	0.00175693	b0978	Oxidative phosphorylation
xynR	-1.99908	5.3623	0.00101212	0.0202238	b0272	NA
fhuF	-1.95745	9.00272	4.44e-06	0.000179273	b4367	NA
yfcZ	-1.95376	6.97307	4.7e-05	0.00143183	b2343	NA
nrdA	-1.9271	8.03306	7.07e-06	0.000270091	b2234	Purine metabolism
entB	-1.90229	7.40307	0.00246082	0.0386054	b0595	Cofactor biosynthesis
cydX	-1.89688	3.48361	0.00117252	0.0225996	b4515	NA
ybgE	-1.88733	5.89139	2.12e-06	9.43e-05	b0735	NA
fecA	-1.8865	7.13164	1.75e-05	0.000591003	b4291	Transport
narI	-1.87191	3.78078	0.00145266	0.0259335	b1227	Two-component system
tonB	-1.86138	7.52569	5.61e-05	0.00167318	b1252	Transport
yoeI	-1.8471	3.55779	0.00235109	0.037791	b4678	NA
yecH	-1.81239	4.74023	0.000108902	0.00282367	b1906	NA
yajG	-1.75282	5.67754	0.000105801	0.00277631	b0434	NA
gltP	-1.74895	6.77522	6.63e-05	0.00187427	b4077	NA
purM	-1.7372	7.19727	5.19e-05	0.00156059	b2499	Purine metabolism
betT	-1.70181	6.68042	0.000395731	0.00879492	b0314	Transport
shiA	-1.68751	8.0513	6.46e-05	0.0018422	b1981	Transport
fhuA	-1.67987	8.72259	0.000364066	0.00814027	b0150	Transport
oppB	-1.67528	8.95248	0.000131547	0.00331225	b1244	Transport
tsgA	-1.66797	6.08176	0.000140393	0.00347472	b3364	Transport
exbD	-1.65457	8.52088	0.00010031	0.00266432	b3005	Transport
iscR	-1.65416	7.03384	0.000324799	0.00744644	b2531	Transcription factors
yciT	-1.63952	6.91536	0.000206137	0.00493369	b1284	NA
rpmG	-1.62426	8.95947	0.00100409	0.0201558	b3636	Ribosome
fecB	-1.61655	5.62394	0.000123372	0.00314273	b4290	Transport
aceE	-1.61395	13.4068	0.00016968	0.0041524	b0114	Glycolysis
yqjH	-1.58776	4.5454	0.000497819	0.0107886	b3070	Other enzymes
betI	-1.57215	4.95773	0.00295788	0.0441251	b0313	Transcription factors
appB	-1.5589	8.28353	0.00245332	0.0386054	b0979	Two-component system
gldA	-1.52025	5.24254	0.0019362	0.0330933	b3945	Other central metabolism enzymes
pyrD	-1.50527	6.15542	0.00234939	0.037791	b0945	Pyrimidine metabolism
oppD	-1.49148	9.4103	0.00218915	0.0361758	b1246	Transport
fecE	-1.47127	3.90093	0.00288848	0.0435371	b4287	Transport
gapA	-1.46642	11.9674	0.00049088	0.0107451	b1779	Glycolysis
yjcB	-1.45333	5.71981	0.00147401	0.0261007	b4060	NA
yneE	-1.44135	5.27128	0.0024576	0.0386054	b1520	NA
mntH	-1.43402	9.39546	0.00115519	0.0223645	b2392	Transport
purR	-1.43369	7.23164	0.00107033	0.0210927	b1658	Transcription factors
pntA	-1.42996	8.50643	0.00193728	0.0330933	b1603	Cofactor biosynthesis
aceF	-1.42623	12.46	0.00184495	0.0318912	b0115	Glycolysis
yagU	-1.41833	6.64534	0.0027216	0.0417439	b0287	NA
exbB	-1.39681	9.76971	0.00105487	0.0208864	b3006	Transport
efp	-1.37522	8.97997	0.00119242	0.0228749	b4147	Translation factors
slp	-1.35528	8.64102	0.00199891	0.033749	b3506	NA
erpA	-1.34989	8.04859	0.00144491	0.0259017	b0156	NA
ompC	-1.34199	13.1387	0.00237568	0.0380458	b2215	Transport
focA	-1.31261	8.47779	0.00280184	0.0428239	b0904	Transport
potB	-1.31149	5.84465	0.00141863	0.0256413	b1125	Transport
ackA	-1.28464	8.84707	0.00227305	0.0370838	b2296	Other central metabolism enzymes
yehS	-1.28141	5.80063	0.00124965	0.0234633	b2124	NA
bglX	-1.27301	6.37413	0.00128255	0.0238752	b2132	Amino acid metabolism
purU	-1.26023	7.6485	0.00267928	0.0413864	b1232	TCA cycle and anaplerotic enzymes
nfuA	-1.25928	6.69924	0.00207946	0.0347054	b3414	NA
pflB	-1.22826	12.343	0.00326308	0.0476979	b0903	Glycolysis
malZ	1.22487	6.49134	0.00290655	0.0436584	b0403	Carbohydrate metabolism
csgG	1.22688	5.95034	0.00198445	0.0336353	b1037	Secretion system
ydeI	1.24248	5.8253	0.00231845	0.0375433	b1536	NA
btsS	1.29043	5.52792	0.00129487	0.0240019	b2126	Two-component system
dppA	1.29487	10.6845	0.00230632	0.0374863	b3544	Transport
yabI	1.30993	6.26659	0.00157471	0.027659	b0065	NA
yghX_2	1.31425	4.98922	0.0029196	0.0437036	NA	NA
ycbK	1.32575	8.85198	0.00281414	0.0428616	b0926	NA
ybhQ	1.33761	5.80739	0.00309217	0.0456593	b0791	NA
malQ	1.3618	8.14296	0.00270955	0.0417061	b3416	Carbohydrate metabolism
rsd	1.36817	7.51428	0.00130717	0.0241273	b3995	NA
arnB	1.37894	4.42026	0.00288661	0.0435371	b2253	Two-component system
mraZ	1.38939	7.62143	0.00222261	0.0363974	b0081	NA
yigI	1.39265	4.92637	0.00310415	0.0456814	b3820	NA
msrB	1.4043	8.20296	0.00149361	0.0263407	b1778	Other enzymes
rseA	1.41245	9.35008	0.00137739	0.0251042	b2572	NA
menI	1.41717	5.95342	0.00259299	0.0404841	b1686	NA
dmlR	1.42722	5.46014	0.000663511	0.0139626	b1799	Transcription factors
potI	1.42989	5.58146	0.00222259	0.0363974	b0857	Transport
yadI	1.43933	5.48947	0.0024271	0.0386054	b0129	Transport
glpF	1.43933	6.81682	0.00049538	0.0107886	b3927	Transport
gpr	1.4548	6.83177	0.000509666	0.0109906	b3001	NA
dppB	1.47147	7.37857	0.000557424	0.0118446	b3543	Transport
puuA	1.48113	7.5043	0.000357537	0.00806958	b1297	Amino acid metabolism
fruK	1.48298	4.94809	0.00202558	0.0339363	b2168	Carbohydrate metabolism
fumC	1.49257	5.48458	0.00120454	0.0229126	b1611	TCA cycle and anaplerotic enzymes
ilvN	1.52537	5.06068	0.000713931	0.0147388	b3670	Amino acid metabolism
lacI	1.53076	5.46076	0.00114978	0.0223592	b0345	NA
yihM	1.54008	4.21817	0.00339934	0.0493585	b3873	NA
rpoE	1.55471	9.25733	0.000218	0.00513302	b2573	Transcription machinery
ymdF	1.55547	5.03248	0.000425721	0.00936586	b4518	NA
ugpQ	1.57925	5.61708	0.00196969	0.0335154	b3449	Lipid and steroid metabolism
cas3	1.59647	5.60634	0.000938258	0.0190984	b2761	NA
yaiZ	1.5977	6.17692	0.00124539	0.0234633	b0380	NA
puuC	1.6032	6.39397	0.00028554	0.00658101	b1300	Amino acid metabolism
gatY	1.6103	11.3148	0.000222789	0.00521757	b2096	Carbohydrate metabolism
ytfQ	1.61536	5.44288	0.000364406	0.00814027	b4227	Transport
narU	1.62587	4.40215	0.001278	0.0238752	b1469	Transport
rihA	1.63219	5.14453	0.000139482	0.0034719	b0651	Other enzymes
rbsC	1.65702	6.26685	9.48e-05	0.00254877	b3750	Transport
csiE	1.69037	4.1773	0.000963822	0.0195275	b2535	NA
narV	1.69546	4.18118	0.00317251	0.0465302	b1465	Two-component system
puuP	1.69856	6.28804	1.96e-05	0.000647974	b1296	Transport
ilvB	1.70495	7.1806	4.29e-05	0.0013268	b3671	Amino acid metabolism
ybaE	1.72348	5.29467	0.000356757	0.00806958	b0445	NA
yeaC	1.7503	6.69936	0.000518893	0.0110799	b1777	NA
ecnB	1.75931	11.5417	0.00134736	0.0246601	b4411	Transport
ygeV	1.7746	6.31282	8.89e-06	0.000331062	b2869	NA
yohC	1.7763	6.84883	0.000181215	0.00436117	b2135	NA
yedP	1.78584	6.68098	4.59e-05	0.0014074	b1955	Carbohydrate metabolism
fadL	1.79428	6.51598	1.14e-05	0.00039985	b2344	Transport
narZ	1.79675	6.27463	0.00134688	0.0246601	b1468	Two-component system
bioD	1.79813	5.66657	0.000698375	0.0144863	b0778	Cofactor biosynthesis
ytfK	1.82644	9.29351	1.87e-05	0.000625133	b4217	NA
gatC	1.82733	8.64579	0.000177764	0.00430189	b2092	NA
ydcT	1.83642	4.33715	0.00211324	0.0351346	b1441	Transport
malP	1.84486	8.7562	7.32e-05	0.00204338	b3417	Carbohydrate metabolism
ddpD	1.85379	3.19904	0.00266478	0.0413088	b1484	Transport
aroM	1.90209	6.94703	5.99e-06	0.000233152	b0390	NA
galS	1.92352	6.89329	0.000278234	0.00644674	b2151	Transcription factors
dhaL	1.92357	6.69756	5.96e-05	0.00175693	b1199	Lipid and steroid metabolism
feaR	1.9279	4.92586	6.37e-05	0.00183826	b1384	Transcription factors
puuD	1.94723	7.23605	7.14e-06	0.000270269	b1298	Peptidases
ymgC	1.95256	4.3048	0.00140048	0.0254187	b1167	NA
ykgE	1.95653	4.22231	9.45e-05	0.00254877	b0306	NA
narW	1.96799	3.97293	0.00102648	0.0204171	b1466	Two-component system
yejG	1.97931	9.16993	0.000679119	0.0142223	b2181	NA
ycgB	1.98725	8.98752	1.37e-05	0.00046883	b1188	NA
tauA	1.99245	3.30488	0.0014593	0.0259458	b0365	Transport
gltA	1.99501	10.5335	9.37e-06	0.000343142	b0720	TCA cycle and anaplerotic enzymes
ymgA	1.99532	3.80649	0.000973111	0.0196244	b1165	NA
malG	1.99872	4.31767	0.0011494	0.0223592	b4032	Transport
iraD	2.00067	4.97369	0.000258323	0.00601741	b4326	NA
ydcI	2.01277	7.81271	9.39e-05	0.00254877	b1422	NA
malT	2.0265	8.94163	2.44e-06	0.000106083	b3418	Transcription factors
mdh	2.02858	9.18159	4.16e-06	0.00017264	b3236	TCA cycle and anaplerotic enzymes
ugpC	2.09207	6.12833	2.21e-05	0.000712954	b3450	Transport
yjiJ	2.09562	3.86363	6.47e-05	0.0018422	b4332	NA
ddpC	2.10961	3.20805	0.00107497	0.0210927	b1485	Transport
lldD	2.1307	5.64744	3.76e-07	1.93e-05	b3605	Glycolysis
tauC	2.13344	3.34374	0.000759688	0.0156094	b0367	Transport
narY	2.13605	5.423	0.000106796	0.00278564	b1467	Two-component system
ygbE	2.14243	6.33168	0.000693644	0.014457	b2749	NA
rbsA	2.16574	8.27165	0.000398646	0.00881472	b3749	Transport
ugpE	2.17019	4.08404	9.82e-05	0.002623	b3451	Transport
atoE	2.18066	2.54233	0.00244723	0.0386054	b2223	Two-component system
glcA	2.18485	4.68144	0.000101617	0.00268268	b2975	Transport
dhaK	2.19275	8.28305	3.07e-06	0.000129898	b1200	Lipid and steroid metabolism
prpE	2.2043	4.33537	6.01e-05	0.00175786	b0335	Other central metabolism enzymes
argT	2.20643	7.4181	1.37e-06	6.48e-05	b2310	Transport
cysH	2.21884	9.33223	8.99e-05	0.00247766	b2762	Amino acid metabolism
puuR	2.2245	6.48975	2.14e-07	1.14e-05	b1299	Transcription factors
gatZ	2.23358	10.4356	2.68e-07	1.41e-05	b2095	Carbohydrate metabolism
gatD	2.246	7.2177	2.69e-05	0.000854188	b2091	Carbohydrate metabolism
mhpC	2.2596	2.70946	0.00285834	0.043383	b0349	Amino acid metabolism
tauB	2.26794	3.31556	0.000171513	0.00417381	b0366	Transport
cysC	2.27573	8.48841	0.00328747	0.0478937	b2750	Purine metabolism
yjtD	2.29801	6.04247	4.17e-06	0.00017264	b4403	Transfer RNA biogenesis
yoeG	2.30204	3.91544	0.00309046	0.0456593	b4640	NA
ddpB	2.34478	2.37066	0.000900014	0.0184059	b1486	Transport
chbC	2.34522	5.7558	0.00122471	0.0231949	b1737	Transport
paaK	2.35666	5.1252	1.97e-06	8.85e-05	b1398	Amino acid metabolism
ddpA	2.35955	3.96662	1.26e-05	0.000440455	b1487	Transport
yciG	2.38248	8.83689	7.47e-05	0.00207168	b1259	NA
yqeF	2.3974	5.98623	1.96e-05	0.000647974	b2844	Lipid and steroid metabolism
ugpB	2.41299	6.59145	1.23e-07	6.94e-06	b3453	Transport
fumA	2.44957	8.77388	8.35e-06	0.000313608	b1612	TCA cycle and anaplerotic enzymes
cysI	2.46756	10.1882	0.00144493	0.0259017	b2763	Amino acid metabolism
malM	2.56853	5.35285	4.08e-05	0.00127911	b4037	NA
ydcJ	2.62579	5.63149	4.91e-09	3.57e-07	b1423	NA
lldR	2.63632	5.03221	1.93e-08	1.3e-06	b3604	Transcription factors
yciX	2.68064	3.57269	0.00063359	0.0133977	b4523	NA
fadJ	2.79193	7.26199	4.18e-08	2.53e-06	b2341	Lipid and steroid metabolism
malF	2.79422	5.76696	8.56e-08	4.97e-06	b4033	Transport
paaJ	2.8543	6.24657	1.74e-08	1.2e-06	b1397	Amino acid metabolism
sucB	2.88159	9.84141	1.34e-10	1.22e-08	b0727	TCA cycle and anaplerotic enzymes
prpC	2.93956	3.35358	9.5e-07	4.6e-05	b0333	Other central metabolism enzymes
ydcS	2.94268	6.32805	3.06e-09	2.29e-07	b1440	Transport
sucD	2.94802	8.91398	5.03e-11	5.1e-09	b0729	TCA cycle and anaplerotic enzymes
mhpD	2.95407	2.40416	0.000121563	0.00311488	b0350	Amino acid metabolism
aldB	3.01855	6.73819	8.71e-09	6.22e-07	b3588	Glycolysis
malE	3.12349	8.09816	2.02e-08	1.33e-06	b4034	Transport
sucC	3.16318	9.56426	9.87e-12	1.1e-09	b0728	TCA cycle and anaplerotic enzymes
actP	3.20077	5.41885	7.62e-13	8.97e-11	b4067	Transport
astE	3.20295	4.78248	1.65e-08	1.16e-06	b1744	Amino acid metabolism
bfr	3.23431	10.2128	1.48e-10	1.31e-08	b3336	Cofactor biosynthesis
prpD	3.25793	3.50421	4.24e-06	0.00017264	b0334	Other central metabolism enzymes
fadE	3.33068	7.28393	1.23e-10	1.14e-08	b0221	Lipid and steroid metabolism
sucA	3.42388	10.3675	4.16e-14	6.71e-12	b0726	TCA cycle and anaplerotic enzymes
sodB	3.42656	9.30629	9.22e-14	1.26e-11	b1656	Other enzymes
prpR	3.46562	5.104	1.41e-09	1.14e-07	b0330	Transcription factors
astD	3.49491	5.86084	2.31e-09	1.79e-07	b1746	Amino acid metabolism
lamB	3.52707	6.79864	1.62e-11	1.72e-09	b4036	Transport
mhpR	3.54034	7.00845	3.42e-09	2.53e-07	b0346	Transcription factors
aldA	3.54104	9.05853	5.66e-11	5.6e-09	b1415	Glycolysis
idlP	3.57693	4.27861	7.12e-07	3.48e-05	b4722	NA
fadA	3.58876	5.8974	1.1e-15	2.18e-13	b3845	Lipid and steroid metabolism
phoH	3.5957	7.39885	3e-13	3.77e-11	b1020	NA
glcB	3.66488	8.79016	3.62e-13	4.38e-11	b2976	Glycolysis
yjjY	3.79873	5.00854	2.06e-10	1.76e-08	b4402	NA
lldP	3.80132	7.03006	6.49e-14	9.43e-12	b3603	Transport
fadI	3.80311	7.73669	3.59e-10	3.01e-08	b2342	Lipid and steroid metabolism
astB	3.81108	5.47807	1.79e-08	1.22e-06	b1745	Amino acid metabolism
fadH	3.83673	6.41446	1.88e-13	2.48e-11	b3081	Other enzymes
yoeH	3.91515	6.56	5.54e-12	6.35e-10	b4641	NA
hcaR	3.99753	6.29825	1.16e-17	3.15e-15	b2537	Transcription factors
ddpX	4.03382	3.05785	1.05e-07	6e-06	b1488	Two-component system
ariR	4.03739	5.92291	1.78e-09	1.41e-07	b1166	NA
malK	4.13169	7.86643	7.32e-15	1.27e-12	b4035	Transport
ytiD	4.18072	6.50753	0.000169185	0.0041524	b4721	NA
sdhC	4.25707	8.33791	8.68e-14	1.22e-11	b0721	TCA cycle and anaplerotic enzymes
sdhA	4.30925	9.74179	1.06e-16	2.3e-14	b0723	TCA cycle and anaplerotic enzymes
sdhB	4.35564	8.43867	3.03e-13	3.77e-11	b0724	TCA cycle and anaplerotic enzymes
yjcH	4.37637	3.28623	2.58e-09	1.97e-07	b4068	NA
glcG	4.39113	6.95713	4.05e-18	1.18e-15	b2977	NA
sdhD	4.46705	7.45753	5.24e-14	7.87e-12	b0722	TCA cycle and anaplerotic enzymes
prpB	4.48627	4.19943	1.28e-11	1.39e-09	b0331	Other central metabolism enzymes
astA	4.55682	5.46561	2.21e-11	2.29e-09	b1747	Amino acid metabolism
fadD	4.94943	10.3327	1.12e-16	2.32e-14	b1805	Other enzymes
astC	4.96917	6.73907	5.18e-14	7.87e-12	b1748	Amino acid metabolism
glcF	5.00274	7.67182	2.67e-22	1.66e-19	b4467	TCA cycle and anaplerotic enzymes
fadB	5.14525	7.99605	1.67e-18	6.61e-16	b3846	Lipid and steroid metabolism
acs	5.60749	8.08464	6.09e-26	4.42e-23	b4069	Glycolysis
glcE	7.03958	7.73697	1.74e-33	1.9e-30	b4468	TCA cycle and anaplerotic enzymes
glcD	7.23981	8.84608	4.06e-33	3.54e-30	b2979	TCA cycle and anaplerotic enzymes

## Sheet: FI lfc
Genes	logFC	logCPM	PValue	FDR	kegg	Pathway
ihfA	-15.515	9.27639	6.94009e-73	3.02727e-69	b1712	DNA replication control
fnr	-14.5588	8.32029	5.90373e-66	1.2876e-62	b1334	Transcription factors
ihfB	-14.3107	8.07225	4.06274e-64	5.90722e-61	b0912	DNA replication control
fimA	-8.12509	10.1703	5.43131e-33	3.31472e-30	b4314	Bacterial motility proteins
grcA	-7.98388	14.2681	7.68806e-43	8.38383e-40	b2579	NA
hdeB	-7.49638	11.8142	3.26614e-34	2.84938e-31	b3509	NA
hdeA	-6.93901	13.0925	4.77372e-33	3.31472e-30	b3510	NA
ydfZ	-5.61939	8.13996	2.59155e-05	0.000543478	b1541	NA
yjjZ	-5.58931	10.2124	1.47758e-11	1.03955e-09	b4567	NA
fimI	-5.3935	6.52284	2.36198e-06	6.64708e-05	b4315	Bacterial motility proteins
alaE	-5.38801	7.09597	6.07927e-33	3.31472e-30	b2670	NA
cusC	-5.19982	6.60808	0.0059062	0.0451188	b0572	Two-component system
nrdD	-4.75517	8.33022	2.15507e-23	7.23109e-21	b4238	Purine metabolism
fimC	-4.64587	5.29921	9.49609e-19	1.65688e-16	b4316	Chaperones and folding catalysts
yhiD	-4.46947	7.23552	1.17289e-12	9.83878e-11	b3508	Transport
ilvM	-4.39461	4.67715	5.45138e-13	4.66253e-11	b3769	Butanoate metabolism
nrdH	-4.34331	5.7295	4.52403e-22	1.23336e-19	b2673	NA
ompW	-4.25297	6.55701	2.76377e-25	1.09596e-22	b1256	NA
nrdE	-4.23626	8.04967	8.93866e-26	3.89905e-23	b2675	Purine metabolism
ilvG_2	-4.22508	7.57425	2.21791e-21	5.09187e-19	b3768	NA
bssR	-4.08283	9.67656	8.21963e-22	1.99189e-19	b0836	NA
nrdI	-3.93766	5.63594	1.12794e-19	2.05004e-17	b2674	NA
nrdF	-3.89832	6.94925	4.8994e-22	1.25713e-19	b2676	Purine metabolism
nrdG	-3.88001	5.06402	5.82421e-21	1.20977e-18	b4237	Other enzymes
ilvE	-3.836	9.60921	3.31934e-12	2.54017e-10	b3770	Amino acid metabolism
csgD	-3.7366	5.33989	8.85901e-20	1.68013e-17	b1040	Transcription factors
ilvG_1	-3.69353	10.5737	1.31505e-15	1.63893e-13	b3767	NA
pspA	-3.68889	8.44306	0.000103965	0.00178573	b1304	NA
yhbU	-3.60168	4.13628	4.43224e-05	0.000870875	b3158	Peptidases
fimD	-3.57547	6.61482	0.00312405	0.0275295	b4317	Bacterial motility proteins
pspG	-3.53861	5.67249	0.000901399	0.0101338	b4050	NA
ilvD	-3.49792	10.3534	3.24889e-09	1.57463e-07	b3771	Amino acid metabolism
dps	-3.48273	10.6165	1.6233e-18	2.72341e-16	b0812	Chromosome-related
yfcZ	-3.45668	6.88074	1.06288e-15	1.44649e-13	b2343	NA
yhjE	-3.39947	7.34387	4.10948e-13	3.65827e-11	b3523	NA
yehD	-3.38245	4.56144	0.000370932	0.00493294	b2111	NA
ilvA	-3.35525	9.66688	1.8375e-09	9.54189e-08	b3772	Amino acid metabolism
yecH	-3.30778	4.61791	4.27042e-13	3.72552e-11	b1906	NA
aceB	-3.30328	10.1635	4.23691e-17	6.3729e-15	b4014	Glycolysis
nrdA	-3.28905	7.94762	2.21067e-17	3.4439e-15	b2234	Purine metabolism
glgS	-3.20033	8.56942	6.17766e-15	7.48526e-13	b3049	NA
fecI	-3.12749	7.90224	5.96954e-12	4.41341e-10	b4293	Transcription machinery
sra	-3.02173	7.8196	5.36538e-10	2.92547e-08	b1480	Ribosome biogenesis
gltP	-3.01665	6.67919	1.39251e-12	1.14606e-10	b4077	NA
soxS	-2.98072	4.01615	2.01722e-05	0.000431329	b4062	Transcription factors
bfd	-2.94883	6.12614	6.12907e-11	3.76549e-09	b3337	NA
yddA	-2.94454	5.01558	4.28183e-05	0.000852846	b1496	Transport
focA	-2.89617	8.2816	9.74176e-14	9.88222e-12	b0904	Transport
bhsA	-2.84185	3.2576	2.65791e-05	0.000554727	b1112	NA
bluF	-2.75745	7.1354	4.33648e-10	2.40365e-08	b1163	NA
ftnB	-2.69347	4.24332	2.50458e-08	1.02102e-06	b1902	NA
gltB	-2.68959	10.2443	2.32112e-11	1.55765e-09	b3212	Amino acid metabolism
yahO	-2.67525	7.59218	0.00253411	0.0235187	b0329	NA
pspB	-2.65627	4.5472	8.43679e-05	0.00149599	b1305	NA
nikA	-2.65561	4.01665	1.3116e-05	0.000293395	b3476	Transport
hycA	-2.64926	5.68821	1.82638e-11	1.26455e-09	b2725	NA
oppA	-2.63931	12.0265	1.17297e-11	8.5275e-10	b1243	Transport
yrdA	-2.62517	7.25813	5.75075e-11	3.59948e-09	b3279	NA
ynfK	-2.61468	5.34461	2.16477e-11	1.47542e-09	b1593	Cofactor biosynthesis
aceA	-2.53903	9.80083	3.00975e-11	1.98917e-09	b4015	TCA cycle and anaplerotic enzymes
ilvX	-2.53863	3.06084	0.0012528	0.0132961	b4669	NA
minE	-2.50941	6.42018	4.1088e-09	1.96795e-07	b1174	Cytoskeleton proteins
ynjE	-2.49162	5.94525	6.97364e-11	4.22486e-09	b1757	Amino acid metabolism
fimG	-2.47218	3.49501	0.00115951	0.0125193	b4319	Bacterial motility proteins
uspF	-2.46128	6.01898	1.5591e-08	6.73346e-07	b1376	NA
yhbV	-2.44414	3.94472	0.000493353	0.00624031	b3159	NA
gltD	-2.44043	9.10057	1.07668e-10	6.26196e-09	b3213	Amino acid metabolism
fecR	-2.39857	7.05542	1.63492e-08	6.92382e-07	b4292	NA
fimF	-2.39129	3.97131	0.00571534	0.0441289	b4318	Bacterial motility proteins
yncE	-2.37891	10.0768	1.20839e-05	0.000278888	b1452	NA
yciI	-2.36691	7.144	7.25419e-10	3.90652e-08	b1251	NA
csgE	-2.36424	3.24976	0.00104277	0.0114863	b1039	Secretion system
yejG	-2.33752	7.24125	5.57603e-05	0.00107148	b2181	NA
csgF	-2.33258	2.28166	0.00417093	0.034787	b1038	Secretion system
raiA	-2.33054	11.4472	1.29511e-05	0.000291199	b2597	Ribosome biogenesis
rpiB	-2.316	5.07944	0.00310138	0.027385	b4090	Pentose phosphate metabolism
yiaG	-2.29159	7.74076	5.5651e-06	0.000146235	b3555	Transcription factors
hydN	-2.27402	5.01089	1.10943e-08	4.98899e-07	b2713	NA
ydeI	-2.24415	4.46148	5.74876e-08	2.23894e-06	b1536	NA
yohP	-2.22717	4.3853	0.000280095	0.004019	b4679	NA
pgaA	-2.22078	6.34535	2.34642e-09	1.19012e-07	b1024	NA
yciG	-2.21256	6.59395	6.79622e-05	0.00125615	b1259	NA
nikD	-2.20515	3.56039	7.75663e-05	0.00138666	b3479	Transport
gldA	-2.17403	5.20803	2.86342e-09	1.4034e-07	b3945	Other central metabolism enzymes
pspD	-2.1701	4.23089	0.000572967	0.00706012	b1307	NA
zntA	-2.15521	7.8544	1.0934e-08	4.96815e-07	b3469	Other enzymes
fimB	-2.15414	6.28864	8.02155e-09	3.68316e-07	b4312	NA
aceK	-2.14778	7.74722	2.45969e-09	1.23324e-07	b4016	Other enzymes
pspC	-2.14142	5.24994	0.00278178	0.0254384	b1306	Transcription factors
nrdB	-2.12792	7.1534	1.29818e-09	6.82246e-08	b2235	Purine metabolism
yeiE	-2.05619	6.40508	0.00036914	0.00493294	b2157	NA
hycB	-2.03991	4.71407	1.32416e-06	3.8765e-05	b2724	NA
puuB	-2.03692	4.42139	3.28999e-05	0.000670605	b1301	Amino acid metabolism
nfuA	-2.03179	6.62108	2.43469e-08	1.00872e-06	b3414	NA
glpA	-2.02605	5.02319	7.68674e-07	2.36317e-05	b2241	Lipid and steroid metabolism
ydcY	-2.02505	6.75252	8.00151e-09	3.68316e-07	b1446	NA
yeeX	-2.01699	8.68284	2.50067e-07	8.52182e-06	b2007	NA
topAI	-2.00976	3.10938	0.00344215	0.0299024	b4566	NA
yjjI	-2.00624	3.56552	0.00607958	0.0458016	b4380	NA
pptA	-2.00554	4.86983	0.000112266	0.00190546	b1461	Other enzymes
entH	-1.99606	6.51155	0.000302119	0.00422386	b0597	NA
torI	-1.9958	3.50318	0.0038936	0.0329145	b4501	NA
dgcZ	-1.98959	5.54926	1.45609e-08	6.35145e-07	b1535	NA
ydjY	-1.98498	4.14517	0.00131493	0.0138329	b1751	NA
yebV	-1.98099	10.3889	1.6928e-07	5.90718e-06	b1836	NA
treF	-1.95212	5.79092	1.60237e-08	6.85249e-07	b3519	Carbohydrate metabolism
pflB	-1.94919	12.2744	1.46355e-07	5.1484e-06	b0903	Glycolysis
ribC	-1.93126	7.94108	7.69302e-07	2.36317e-05	b1662	Cofactor biosynthesis
pqqL	-1.92927	6.18067	6.21359e-05	0.00116325	b1494	Peptidases
hycE	-1.92641	6.24319	0.000240238	0.00352835	b2721	NA
yhcN	-1.92493	5.77349	1.37319e-07	4.86979e-06	b3238	NA
ybeD	-1.91277	8.21776	1.38543e-06	4.02883e-05	b0631	NA
mntH	-1.90547	9.39461	1.2497e-06	3.68323e-05	b2392	Transport
pgaB	-1.90434	5.09173	1.43339e-06	4.14071e-05	b1023	Other enzymes
pepE	-1.89727	4.09855	0.000117656	0.0019892	b4021	Peptidases
fecB	-1.89713	5.6712	6.73719e-08	2.57786e-06	b4290	Transport
can	-1.88735	7.50446	4.61132e-07	1.50109e-05	b0126	Other enzymes
fimH	-1.88653	4.86157	4.83897e-05	0.000942302	b4320	Bacterial motility proteins
pgaC	-1.88394	4.17003	0.0020094	0.019478	b1022	Other enzymes
dinJ	-1.87485	7.144	1.78435e-05	0.000389167	b0226	NA
narI	-1.86776	3.88599	0.000995754	0.0110521	b1227	Two-component system
hycF	-1.86637	3.92283	0.000604826	0.00739006	b2720	NA
yoeA_1	-1.85701	3.37076	0.00150474	0.0153357	b1995	NA
fecA	-1.8446	7.25287	4.58609e-08	1.80221e-06	b4291	Transport
cspC	-1.84237	12.5144	0.00019776	0.00299524	b1823	Chaperones and folding catalysts
shiA	-1.82789	8.1313	1.22431e-06	3.63297e-05	b1981	Transport
ychH	-1.80563	10.2081	4.99779e-06	0.000133744	b1205	NA
slyA	-1.79914	8.66266	7.61491e-06	0.000188729	b1642	Transcription factors
gpmA	-1.79673	10.5812	8.34773e-06	0.000202293	b0755	Glycolysis
betI	-1.78978	5.01781	0.000180261	0.00281029	b0313	Transcription factors
betB	-1.7737	6.24676	7.69627e-06	0.000189667	b0312	Amino acid metabolism
puuE	-1.77211	4.09638	0.000721826	0.0084868	b1302	Amino acid metabolism
maeA	-1.76784	7.32933	1.21487e-07	4.45315e-06	b1479	Glycolysis
ygiN	-1.7665	8.89707	2.93659e-06	8.10721e-05	b3029	NA
dsrB	-1.76368	6.47016	1.93824e-07	6.65716e-06	b1952	NA
entA	-1.76281	7.16353	0.000737372	0.00857711	b0596	Cofactor biosynthesis
rdgC	-1.75959	5.44485	1.05923e-05	0.000248407	b0393	DNA repair and recombination proteins
hycG	-1.74322	4.28283	0.00282244	0.0257562	b2719	NA
dtpA	-1.73989	7.85063	3.18494e-07	1.06051e-05	b1634	NA
pykA	-1.73853	8.74416	2.47513e-06	6.92086e-05	b1854	Glycolysis
oppB	-1.73463	9.05233	5.75236e-06	0.000149356	b1244	Transport
aroG	-1.73345	10.7955	0.000128581	0.00212591	b0754	Amino acid metabolism
narJ	-1.73064	3.54575	0.00124278	0.01326	b1226	Two-component system
hycC	-1.72476	6.1257	4.10662e-05	0.0008217	b2723	NA
fepB	-1.71044	6.54558	1.77175e-05	0.000388361	b0592	Transport
entB	-1.70375	7.55616	0.00379436	0.0322632	b0595	Cofactor biosynthesis
yobF	-1.69785	11.5678	0.000128538	0.00212591	b1824	NA
ycbK	-1.69746	7.54385	7.44474e-06	0.000185565	b0926	NA
gcd	-1.68504	9.05128	0.00106376	0.011688	b0124	Pentose phosphate metabolism
pagP	-1.68469	4.27138	0.000449334	0.00578169	b0622	Glycan metabolism
serA	-1.68468	11.4641	6.19678e-06	0.000158298	b2913	Amino acid metabolism
ynaJ	-1.67998	9.77636	0.00147985	0.0151529	b1332	NA
erpA	-1.67126	8.07642	2.66305e-06	7.39886e-05	b0156	NA
ydjA	-1.66901	6.97744	5.64316e-06	0.000147398	b1765	NA
ygiW	-1.66275	6.35451	0.0056067	0.0434395	b3024	NA
yfaE	-1.6499	4.61179	1.27747e-05	0.000290226	b2236	NA
minD	-1.6481	7.28714	4.46177e-06	0.000120137	b1175	Cytoskeleton proteins
gcvP	-1.6442	8.08392	0.000239066	0.00352299	b2903	Amino acid metabolism
hns	-1.63621	10.1684	0.000715372	0.00843365	b1237	Chromosome-related
gadB	-1.62984	11.9848	1.13669e-05	0.000265147	b1493	Amino acid metabolism
bluR	-1.62784	6.2425	1.23676e-05	0.000283934	b1162	NA
lpp	-1.62632	15.5501	0.000142196	0.00230579	b1677	NA
oppD	-1.62109	9.49218	6.85509e-05	0.00126168	b1246	Transport
betT	-1.6198	6.81462	0.000135835	0.00222749	b0314	Transport
fhuE	-1.61821	7.33123	2.21406e-05	0.000468823	b1102	Transport
narH	-1.61207	5.07486	1.9864e-05	0.000428714	b1225	Two-component system
ybcM	-1.60998	5.84188	0.000111254	0.00189567	b0546	NA
entC	-1.60786	7.66616	0.00083318	0.00951957	b0593	Cofactor biosynthesis
iscR	-1.59453	7.15769	7.12887e-05	0.00130109	b2531	Transcription factors
bcp	-1.59432	6.71915	5.79968e-06	0.000149694	b2480	Other enzymes
oppF	-1.59055	9.44531	0.000426628	0.00558203	b1247	Transport
oppC	-1.58823	9.18756	0.000104805	0.00179278	b1245	Transport
puuC	-1.58509	4.90977	0.000309732	0.00429491	b1300	Amino acid metabolism
betA	-1.58087	5.75263	0.00088534	0.00998933	b0311	Amino acid metabolism
yajQ	-1.57994	8.2158	0.000736114	0.00857711	b0426	NA
feoA	-1.56451	6.39255	3.15616e-06	8.60448e-05	b3408	Transport
hycD	-1.55947	5.13677	0.000876567	0.00995725	b2722	NA
csrA	-1.55388	10.8843	6.26446e-05	0.00116776	b2696	Messenger RNA Biogenesis
gcvH	-1.54924	6.26693	0.000313478	0.00432719	b2904	Other central metabolism enzymes
ycgJ	-1.53949	5.34956	0.00176123	0.0176204	b1177	NA
yeaO	-1.53727	4.73036	4.35587e-05	0.00086365	b1792	NA
rsd	-1.53702	6.21521	3.46489e-05	0.00070297	b3995	NA
sstT	-1.52994	9.29701	4.90451e-05	0.000950821	b3089	NA
msrB	-1.51615	6.88349	0.00019306	0.0029445	b1778	Other enzymes
proX	-1.50369	4.66953	0.000342727	0.0046718	b2679	Transport
yciT	-1.49614	7.06092	8.56628e-05	0.0015067	b1284	NA
proV	-1.49304	5.11174	3.71389e-05	0.000746543	b2677	Transport
narG	-1.47149	5.79115	0.00128411	0.0135624	b1224	Two-component system
aspA	-1.47102	8.3416	0.000192894	0.0029445	b4139	Amino acid metabolism
yfcC	-1.47081	4.27843	0.00343272	0.0299024	b2298	NA
dmsA	-1.45746	5.46324	0.00099328	0.0110521	b0894	Transport
uspA	-1.45679	7.87975	0.000297502	0.00419969	b3495	NA
glnH	-1.44035	7.21497	0.000283053	0.00404812	b0811	Transport
rraB	-1.42238	9.23908	0.000289885	0.00411882	b4255	NA
glpD	-1.42142	7.73963	0.000416866	0.00547701	b3426	Lipid and steroid metabolism
uspD	-1.41608	5.89645	0.000370336	0.00493294	b3923	NA
gadC	-1.41442	11.3189	0.000119245	0.0020083	b1492	NA
msrA	-1.41067	5.44936	7.66746e-05	0.00137828	b4219	Other enzymes
yjiQ	-1.40818	4.88134	0.000103983	0.00178573	b4584	NA
coaA	-1.40773	6.14276	0.000156506	0.00248247	b3974	Cofactor biosynthesis
pheA	-1.40062	8.82013	0.000121127	0.00203213	b2599	Amino acid metabolism
yjdM	-1.39598	5.08446	0.000149927	0.00242216	b4108	Amino acid metabolism
hupA	-1.38366	9.14268	0.000329259	0.00450393	b4000	Transcription factors
yceB	-1.38354	6.76225	0.000273122	0.00393188	b1063	NA
tdk	-1.38128	5.4454	0.00100834	0.0111422	b1238	Pyrimidine metabolism
ackA	-1.37698	8.93227	0.000186656	0.00288721	b2296	Other central metabolism enzymes
gloC	-1.37288	8.05213	0.000138063	0.00225554	b0927	NA
ydeJ	-1.37127	4.21465	0.00449579	0.0366217	b1537	NA
gadA	-1.37113	11.09	0.000355655	0.00483292	b3517	Amino acid metabolism
yajD	-1.37011	5.42673	6.73767e-05	0.00125063	b0410	NA
yecF	-1.36737	4.27217	0.00177583	0.0177258	b1915	NA
ypfM	-1.35816	9.12849	0.00368368	0.0314095	b4606	NA
yibL	-1.35655	5.86812	9.90353e-05	0.00172108	b3602	Ribosome biogenesis
yqfB	-1.35652	6.09797	0.0045282	0.0367343	b2900	NA
tonB	-1.34103	7.76666	6.89263e-05	0.00126326	b1252	Transport
azoR	-1.33718	4.28966	0.00146823	0.0151048	b1412	Other enzymes
hycI	-1.33705	5.18299	0.00428809	0.0352253	b2717	Peptidases
feoC	-1.33438	6.59209	0.000634912	0.00765603	b3410	Transport
uof	-1.33056	5.4714	0.000191815	0.0029445	b4637	NA
feoB	-1.32841	9.70113	0.000242832	0.00355448	b3409	Transport
clpA	-1.31745	10.1721	0.00132613	0.0138719	b0882	Chaperones and folding catalysts
cspA	-1.3058	15.7986	0.00260582	0.0240309	b3556	Chaperones and folding catalysts
yciN	-1.30221	5.4076	0.000369998	0.00493294	b1273	NA
yihG	-1.29782	4.73118	0.0023995	0.0225573	b3862	NA
rpmA	-1.29683	9.90426	0.000469377	0.00600417	b3185	Ribosome
cspE	-1.29626	15.0428	0.00584736	0.0447477	b0623	Chaperones and folding catalysts
ddlA	-1.28995	6.86726	8.24086e-05	0.00146721	b0381	Amino acid metabolism
frdB	-1.28639	5.90302	0.0062449	0.0465954	b4153	Two-component system
chbB	-1.27799	5.41061	0.00289065	0.0262141	b1738	Transport
glnB	-1.27353	7.19944	0.000561284	0.00693575	b2553	Two-component system
dgcT	-1.2634	6.66405	0.00423899	0.0350928	b1025	NA
gcvR	-1.25835	6.63928	0.00211404	0.0203564	b2479	Transcription factors
yqjK	-1.25235	7.51845	0.000263964	0.00383803	b3100	NA
exbD	-1.25172	8.74178	0.000883027	0.00998933	b3005	Transport
exbB	-1.24844	9.92549	0.00140016	0.0145417	b3006	Transport
hprS	-1.24474	6.00485	0.0040744	0.0341124	b1968	Two-component system
grxB	-1.24382	7.08812	0.00641001	0.0475518	b1064	Chaperones and folding catalysts
mgsA	-1.2301	6.87768	0.00122905	0.0131723	b0963	Glycolysis
efp	-1.22618	9.13441	0.000886261	0.00998933	b4147	Translation factors
psiE	-1.22485	4.95192	0.00147942	0.0151529	b4030	NA
yfjH	-1.22433	5.48927	0.000368272	0.00493294	b2623	NA
yhfA	-1.22234	6.7244	0.00296581	0.0264557	b3356	NA
dinQ	-1.21753	7.24526	0.00063951	0.00765603	b4613	NA
sohB	-1.21636	7.64774	0.000642391	0.00765603	b1272	Peptidases
exoX	-1.21186	4.70949	0.00135174	0.014106	b1844	Mismatch repair
clpS	-1.21	6.77408	0.000504609	0.00636157	b0881	NA
gapC_2	-1.20652	6.81553	0.000581169	0.00714101	b1416	NA
yhbT	-1.20491	6.30178	0.00118719	0.012755	b3157	NA
ppiB	-1.19928	8.84994	0.00323752	0.0284146	b0525	Chaperones and folding catalysts
sseB	-1.1945	6.32313	0.000954065	0.0106709	b2522	NA
eco	-1.19191	5.21219	0.000370585	0.00493294	b2209	NA
gstA	-1.18945	5.91004	0.000827468	0.00949846	b1635	Cofactor biosynthesis
yehS	-1.18819	5.94019	0.00111128	0.0121489	b2124	NA
iscS	-1.18817	8.80054	0.000961218	0.0107234	b2530	Amino acid metabolism
yebG	-1.18022	6.14514	0.000444107	0.00574836	b1848	NA
yjdJ	-1.17873	5.31137	0.000552937	0.00687404	b4127	NA
brnQ	-1.17162	8.40641	0.0019558	0.0191713	b0401	NA
udp	-1.17107	7.33779	0.000445936	0.00575495	b3831	Pyrimidine metabolism
mngR	-1.16681	4.97141	0.00200943	0.019478	b0730	Transcription factors
aroD	-1.16004	5.15933	0.000588583	0.00721179	b1693	Amino acid metabolism
hdeD	-1.1585	10.3971	0.00142265	0.0147052	b3511	NA
rplU	-1.15368	10.4238	0.00158243	0.0159781	b3186	Ribosome
intZ	-1.15186	7.51647	0.00233204	0.0220658	b2442	NA
relB	-1.14084	5.25215	0.00179022	0.0177881	b1564	NA
fecC	-1.14022	4.40398	0.00426111	0.0350928	b4289	Transport
queC	-1.13687	5.81795	0.000518639	0.0065196	b0444	Cofactor biosynthesis
lpd	-1.13488	11.8966	0.00435564	0.0355792	b0116	Glycolysis
pitA	-1.12497	8.01383	0.00148435	0.0151633	b3493	Transport
yccF	-1.12458	4.9506	0.00302647	0.0268869	b0961	NA
glnP	-1.11598	5.76735	0.004048	0.0339565	b0810	Transport
trxC	-1.10639	5.07186	0.00357286	0.0308001	b2582	Chaperones and folding catalysts
yieP	-1.10179	7.26106	0.00145453	0.0149992	b3755	NA
selD	-1.10069	7.36335	0.0020789	0.0201068	b1764	Transfer RNA biogenesis
xanP	-1.09867	7.17861	0.00512123	0.0405423	b3654	Transport
yodC	-1.09573	6.34753	0.00211046	0.0203564	b1957	NA
purA	-1.09047	9.79517	0.00599259	0.0456056	b4177	Purine metabolism
rpmG	-1.08845	9.22046	0.00576859	0.0443003	b3636	Ribosome
tas	-1.08731	7.53869	0.00247409	0.0231092	b2834	NA
fis	-1.08119	7.14766	0.00295706	0.0264557	b3261	Transcription factors
arfA	-1.07562	4.6179	0.00514419	0.0406056	b4550	Translation factors
ubiK	-1.06464	6.45298	0.00343862	0.0299024	b3042	NA
ybjN	-1.06323	6.18227	0.00154862	0.0157095	b0853	NA
yffL	-1.06321	4.89343	0.00495828	0.0395393	b2443	NA
yhbS	-1.05788	5.47637	0.00227404	0.021658	b3156	Other enzymes
cbpM	-1.05669	6.76071	0.00226433	0.0216127	b0999	NA
tatA	-1.05659	8.22857	0.00286756	0.0261134	b3836	Protein export
gpmM	-1.05529	8.5739	0.00242728	0.0227695	b3612	Glycolysis
eno	-1.05513	12.1361	0.00484322	0.0386925	b2779	Glycolysis
mscS	-1.05257	9.53659	0.00572604	0.0441289	b2924	Transport
yahK	-1.0516	7.44593	0.00659018	0.0488054	b0325	Other enzymes
glnQ	-1.05043	6.15189	0.00178692	0.0177881	b0809	Transport
yhhX	-1.03998	7.02979	0.002667	0.0244713	b3440	NA
crp	-1.03765	9.11436	0.00425526	0.0350928	b3357	Transcription factors
hprR	-1.03536	4.75906	0.00602068	0.0456056	b1969	Two-component system
slyD	-1.03507	10.1696	0.00510984	0.0405257	b3349	Chaperones and folding catalysts
iscA	-1.03377	7.36506	0.0015638	0.0158267	b2528	Transfer RNA biogenesis
glpX	-1.02601	5.52323	0.00188986	0.0186929	b3925	Glycolysis
fklB	-1.00091	6.79497	0.00235254	0.0221637	b4207	Chaperones and folding catalysts
livF	1.00284	7.24359	0.00290561	0.0262458	b3454	Transport
mltA	1.00648	6.8807	0.0057216	0.0441289	b2813	NA
atpH	1.00867	8.94686	0.00519217	0.0408813	b3735	Oxidative phosphorylation
nagZ	1.01105	7.44843	0.00480557	0.0384622	b1107	Other central metabolism enzymes
tatD	1.02557	5.13154	0.00344816	0.0299024	b4483	Other enzymes
ybeL	1.02876	7.71812	0.00198758	0.0193955	b0643	NA
yrfF	1.03027	7.58708	0.0060234	0.0456056	b3398	NA
yqaA	1.03659	5.56791	0.00167491	0.0167953	b2689	NA
menI	1.04208	5.80484	0.00510938	0.0405257	b1686	NA
tolQ	1.04415	7.00369	0.0029655	0.0264557	b0737	Transport
sdiA	1.04702	5.8189	0.00290617	0.0262458	b1916	Transcription factors
cdsA	1.04919	7.52068	0.00166744	0.0167589	b0175	Lipid and steroid metabolism
pstA	1.05467	4.81583	0.00430902	0.0352644	b3726	Transport
cas3	1.05797	5.33839	0.00453074	0.0367343	b2761	NA
clsC	1.05983	6.15385	0.00132244	0.0138665	b1046	NA
rseC	1.06075	6.45662	0.00292529	0.0263638	b2570	NA
livM	1.06131	8.18857	0.00364885	0.0312084	b3456	Transport
lolE	1.06212	8.1839	0.00214699	0.0206282	b1118	Transport
rhsB	1.06664	5.04095	0.00397774	0.0334314	b3482	NA
nagK	1.0693	7.37538	0.00192169	0.0189375	b1119	Other central metabolism enzymes
hsdM	1.0729	6.5717	0.00152144	0.0154698	b4349	Other enzymes
ybjX	1.07619	6.95858	0.00362597	0.0311962	b0877	NA
yciO	1.08176	6.92363	0.00138066	0.0143734	b1267	NA
potI	1.08866	5.4548	0.00127656	0.0135155	b0857	Transport
ydiJ	1.08981	8.56126	0.00423226	0.0350928	b1687	NA
dhaK	1.09691	7.56987	0.00392599	0.0331241	b1200	Lipid and steroid metabolism
ynjF	1.09833	4.53525	0.00382849	0.0324269	b1758	NA
dtd	1.1008	7.00389	0.0022491	0.0215144	b3887	Transfer RNA biogenesis
rffC	1.10249	5.54269	0.00091219	0.0102287	b3790	Other enzymes
ycfL	1.10482	6.493	0.000747528	0.00867212	b1104	NA
ygaZ	1.10657	6.97864	0.000724517	0.00849554	b2682	NA
uraA	1.11567	7.14361	0.00267041	0.0244713	b2497	Transport
ldtC	1.11595	4.75818	0.00574673	0.0442103	b1113	Peptidases
yciV	1.11773	6.40074	0.00124743	0.0132715	b1266	NA
ccmF	1.13392	5.02581	0.00195533	0.0191713	b2196	Transport
sucD	1.139	7.58487	0.00115928	0.0125193	b0729	TCA cycle and anaplerotic enzymes
epmC	1.1393	6.30755	0.00131606	0.0138329	b2326	NA
cobC	1.13994	4.46508	0.00338396	0.0295882	b0638	Cofactor biosynthesis
dgt	1.14036	5.97081	0.000627818	0.00762825	b0160	Purine metabolism
intF	1.14154	5.89541	0.00165783	0.0167008	b0281	NA
ykfC	1.14252	4.99431	0.00200938	0.019478	b0258	NA
xerC	1.14375	7.00571	0.000459884	0.00590004	b3811	Chromosome-related
emrB	1.14958	5.59298	0.000553138	0.00687404	b2686	Transport
gatZ	1.15141	9.72318	0.00617506	0.0462812	b2095	Carbohydrate metabolism
gatR_2	1.15617	4.37554	0.0060431	0.0456056	b2087	NA
dcyD	1.16445	7.0988	0.00221887	0.0212719	b1919	Amino acid metabolism
mreD	1.17519	5.93699	0.000530203	0.00662678	b3249	Chromosome-related
yihX	1.17535	6.4781	0.00040742	0.00536908	b3885	NA
yejE	1.17628	5.33061	0.000752078	0.00870176	b2179	Transport
lpoB	1.18683	7.3092	0.000300988	0.00422157	b1105	NA
tcyL	1.18869	6.29383	0.00100898	0.0111422	b1918	Transport
xseA	1.1903	8.03418	0.000729392	0.00852978	b2509	Mismatch repair
nfrA	1.19159	5.2496	0.000432061	0.00562582	b0568	NA
mcrB	1.2033	5.44579	0.00625972	0.0465954	b4346	Other enzymes
cydD	1.20489	7.68005	0.000297042	0.00419969	b0887	Transport
lpxL	1.20504	4.96528	0.000525594	0.00658805	b1054	Glycan metabolism
yhhJ	1.20708	5.40482	0.00394469	0.0332176	b3485	Transport
dinF	1.21199	5.61631	0.000637599	0.00765603	b4044	Transport
yhdE	1.21449	6.51863	0.000238744	0.00352299	b3248	NA
yhiN	1.21553	5.91764	0.00032938	0.00450393	b3492	NA
ypfG	1.22686	7.00221	0.00198506	0.0193955	b2466	NA
ydbA_2	1.22961	7.59499	0.000204745	0.00307965	b1405	NA
argO	1.23295	5.42156	0.00028933	0.00411882	b2923	Transport
potH	1.23426	5.12074	0.000475628	0.00606634	b0856	Transport
cbrB	1.23632	4.5471	0.00111945	0.0122076	b3716	NA
trpC	1.23703	7.6479	0.00229267	0.0217878	b1262	Amino acid metabolism
alx	1.23768	4.85334	0.00192327	0.0189375	b3088	NA
cydA	1.23955	10.9331	0.000638393	0.00765603	b0733	Oxidative phosphorylation
araE	1.24258	5.10051	0.00027233	0.00393188	b2841	Transport
livG	1.24481	7.15868	0.000310155	0.00429491	b3455	Transport
clsB	1.2464	6.66405	0.000171867	0.00270644	b0789	Lipid and steroid metabolism
nac	1.24799	4.24451	0.00303307	0.0268908	b1988	NA
opgE	1.24959	6.86863	0.000128666	0.00212591	b0815	NA
degP	1.2616	7.81585	0.000317262	0.00436561	b0161	Chaperones and folding catalysts
sucB	1.26216	8.65516	0.000388745	0.0051385	b0727	TCA cycle and anaplerotic enzymes
livH	1.26571	7.48035	0.000610409	0.00743744	b3457	Transport
insO-1	1.27355	4.92456	0.000300415	0.00422157	b0257	NA
creB	1.27959	5.53315	0.000154666	0.00246224	b4398	Two-component system
rarD	1.28658	4.82007	0.000833672	0.00951957	b3819	Transport
cydX	1.28879	5.019	0.000561096	0.00693575	b4515	NA
gatD	1.30316	6.6059	0.000230954	0.00343829	b2091	Carbohydrate metabolism
yadE	1.3035	6.21893	0.000162335	0.0025656	b0130	NA
hybC	1.30755	7.13061	0.00116322	0.0125284	b2994	Other enzymes
atpI	1.3092	7.54683	0.000153444	0.00246074	b3739	Photosynthesis proteins
osmF	1.31855	6.78964	7.67817e-05	0.00137828	b2131	Transport
umpG	1.32482	6.44	5.87281e-05	0.00111078	b2744	Purine metabolism
cueR	1.32495	7.12288	0.000102991	0.00178272	b0487	Transcription factors
lolD	1.32786	7.04441	5.66715e-05	0.00108422	b1117	Transport
yicR	1.33381	8.0132	0.000307718	0.0042884	b3638	NA
yabI	1.33429	6.39728	0.000130611	0.00214991	b0065	NA
mltD	1.33887	10.119	0.000212048	0.00317854	b0211	NA
yciQ	1.34121	5.8596	9.80282e-05	0.0017104	b1268	NA
ybjP	1.34595	5.92597	0.000708869	0.00837964	b0865	NA
ompR	1.34649	7.20345	8.5491e-05	0.0015067	b3405	Two-component system
ygdI	1.34868	9.40361	0.00260488	0.0240309	b2809	NA
dgcI	1.34871	6.26823	0.00624981	0.0465954	b0834	NA
uhpB	1.35218	5.79547	5.89043e-05	0.00111078	b3668	Two-component system
aldB	1.35409	5.5057	0.000125115	0.002091	b3588	Glycolysis
sucC	1.35622	8.19569	0.000180395	0.00281029	b0728	TCA cycle and anaplerotic enzymes
pdeN	1.37082	5.55293	0.000188042	0.00289837	b2176	NA
yihY	1.37897	6.24452	8.75783e-05	0.0015342	b3886	NA
ybhN	1.3858	5.4926	0.000139464	0.00226994	b0788	NA
bioD	1.39041	5.47423	0.00338481	0.0295882	b0778	Cofactor biosynthesis
ybhP	1.39756	6.36908	2.28015e-05	0.000480483	b0790	NA
hybO	1.41302	7.26668	0.00423735	0.0350928	b2997	Other enzymes
lysC	1.41377	8.743	7.4908e-05	0.0013558	b4024	Amino acid metabolism
napA	1.41455	4.45834	0.00115451	0.0125193	b2206	Amino acid metabolism
recD	1.41862	6.85573	2.68236e-05	0.000557164	b2819	Homologous recombination
yhiI	1.42302	6.717	2.82713e-05	0.000581695	b3487	NA
amiD	1.42824	6.77868	4.40191e-05	0.000868829	b0867	Other enzymes
cdh	1.43382	4.17719	0.00107606	0.0117934	b3918	Lipid and steroid metabolism
livK	1.43817	8.83815	0.000630217	0.00763613	b3458	Transport
insI-1	1.44747	5.97377	2.69679e-05	0.000557506	b0256	NA
codB	1.44839	7.49637	0.0067426	0.0496245	b0336	Transport
insI-3	1.44873	5.5617	5.22217e-05	0.00100793	b4284	NA
insI-2	1.46458	5.60139	5.7675e-05	0.0010986	b1404	NA
envZ	1.46856	6.75685	1.26162e-05	0.000288124	b3404	Two-component system
kduD	1.46965	3.7882	0.00543853	0.0423799	b2842	Carbohydrate metabolism
cydC	1.47423	7.70588	1.99516e-05	0.000428714	b0886	Transport
aer	1.47435	4.96133	0.000493559	0.00624031	b3072	Two-component system
iap	1.47718	5.62587	1.95242e-05	0.000423705	b2753	Peptidases
ompF	1.47843	12.3957	0.000807746	0.00929653	b0929	Transport
yjbM	1.4879	3.85154	0.00250576	0.0233052	b4048	NA
gsiB	1.49299	8.0477	0.000641226	0.00765603	b0830	Transport
ampG	1.49627	6.74338	7.94641e-06	0.000194045	b0433	Transport
thiK	1.54398	6.42166	4.21297e-06	0.000114143	b1106	Cofactor biosynthesis
cysH	1.54772	8.91343	0.0018092	0.0179357	b2762	Amino acid metabolism
aat	1.55108	5.33973	8.87035e-06	0.000212596	b0885	Transfer RNA biogenesis
cysM	1.55303	9.68165	4.72472e-05	0.000924181	b2421	Amino acid metabolism
bcsQ	1.55743	3.64718	0.00426391	0.0350928	b3534	NA
mcrC	1.56291	5.07823	0.00078273	0.00903245	b4345	NA
glnG	1.57343	6.86303	7.96286e-06	0.000194045	b3868	Two-component system
flu	1.5788	6.84976	6.59245e-06	0.000167188	b2000	Transport
sucA	1.5864	8.93049	1.29313e-05	0.000291199	b0726	TCA cycle and anaplerotic enzymes
cydB	1.59663	10.6658	1.04317e-05	0.000245963	b0734	Two-component system
glnA	1.61436	10.9155	1.16663e-05	0.000270683	b3870	Amino acid metabolism
lfhA	1.62272	3.69556	0.00542811	0.0423799	b0229	NA
creC	1.6336	5.77271	2.03104e-06	5.75286e-05	b4399	Two-component system
ynfM	1.63467	4.87853	8.48968e-06	0.000204597	b1596	Transport
yghJ	1.64403	6.46483	3.48894e-05	0.000704572	b4466	NA
zraS	1.64976	4.15094	0.000483844	0.00615314	b4003	Two-component system
acs	1.65871	4.64584	1.38678e-05	0.000308629	b4069	Glycolysis
hybA	1.66006	6.50671	0.000387478	0.00513732	b2996	NA
ydbL	1.66248	5.4907	6.77591e-06	0.000170416	b1383	NA
pspF	1.66345	4.56374	1.50869e-05	0.000334056	b1303	Transcription factors
ygaH	1.66814	4.6711	1.75048e-05	0.000385636	b2683	NA
blc	1.67741	5.9109	1.10746e-06	3.33153e-05	b4149	Exosome
gsiD	1.70114	6.93202	6.20565e-06	0.000158298	b0832	Transport
ycjD	1.70773	4.82767	5.24134e-06	0.000139407	b1289	NA
yehX	1.71708	6.32598	8.34952e-07	2.54689e-05	b2129	Transport
codA	1.71795	8.17169	1.02713e-05	0.000243497	b0337	Pyrimidine metabolism
yifB	1.74136	4.34922	0.000237553	0.00352299	b3765	NA
htpX	1.7503	9.32801	3.11568e-06	8.54755e-05	b1829	Peptidases
pdeR	1.75978	6.46953	6.02296e-07	1.91767e-05	b1285	Other enzymes
gsiC	1.79867	6.95732	1.59745e-06	4.58425e-05	b0831	Transport
cspB	1.80606	14.2916	0.000265612	0.00384917	b1557	Chaperones and folding catalysts
yqfA	1.80614	8.32414	2.06589e-05	0.000439581	b2899	Bacterial toxins
ydbH	1.80683	7.08348	7.41683e-07	2.31087e-05	b1381	NA
sufE	1.82248	6.3402	1.18425e-07	4.41511e-06	b1679	NA
gsiA	1.83777	8.24902	0.00234677	0.0221572	b0829	Transport
recB	1.83814	8.22574	1.76667e-07	6.11604e-06	b2820	Homologous recombination
yehY	1.84317	6.44963	1.20008e-07	4.43622e-06	b2130	Transport
yghX_2	1.85016	5.5012	8.87406e-08	3.36597e-06	NA	NA
mug	1.85729	7.00271	6.31283e-08	2.43686e-06	b3068	Base excision repair
kdpE	1.86278	3.17316	0.00581133	0.0445501	b0694	Two-component system
mocA	1.86712	4.22633	0.000875731	0.00995725	b2877	Other enzymes
mrr	1.8676	5.53418	1.08472e-07	4.07893e-06	b4351	NA
pheT	1.88377	11.7585	3.77582e-07	1.24774e-05	b1713	tRNA loading
mtr	1.88847	5.5418	3.01167e-07	1.01053e-05	b3161	Transport
glnL	1.89289	6.44134	2.58642e-08	1.04462e-06	b3869	Two-component system
ysaA	1.89332	5.03738	1.27168e-07	4.62256e-06	b3573	NA
yghX_1	1.90406	4.72746	7.39981e-07	2.31087e-05	NA	NA
glsA	1.90872	9.6696	5.21714e-07	1.68572e-05	b0485	Amino acid metabolism
ybaT	1.91407	9.16141	5.41803e-07	1.73775e-05	b0486	NA
hybB	1.92022	5.95988	0.000255398	0.00372591	b2995	NA
yqaE	1.92834	7.07326	7.268e-07	2.29732e-05	b2666	NA
yehW	1.92886	6.26488	2.01265e-08	8.44151e-07	b2128	Transport
ymgD	1.93308	6.24883	5.47109e-06	0.000144636	b1171	NA
tcyJ	1.95746	10.1496	0.0006729	0.0079978	b1920	Transport
yjcF	1.95791	2.88122	0.00504792	0.0401807	b4066	NA
osmY	1.96132	9.84361	2.98439e-07	1.00914e-05	b4376	NA
sbp	1.97218	7.1994	0.0030728	0.0271878	b3917	Transport
yegW	1.97272	5.33385	4.22618e-07	1.38606e-05	b2101	NA
ulaF	1.97931	3.66766	0.00114566	0.0124623	b4198	Carbohydrate metabolism
yjjJ	2.01836	5.47587	1.1574e-08	5.15163e-07	b4385	NA
ynfD	2.02445	4.4633	6.79791e-06	0.000170416	b1586	NA
rclR	2.03831	3.3673	0.00254602	0.0235791	b0305	NA
cbrA	2.04564	3.48966	0.000427418	0.00558203	b3690	NA
trpD	2.08288	7.45555	4.15065e-09	1.96795e-07	b1263	Amino acid metabolism
ydiE	2.09262	6.68019	2.93355e-05	0.000600757	b1705	NA
cysA	2.09306	10.136	0.00232432	0.0220406	b2422	Transport
ulaA	2.12605	3.52627	0.000173983	0.0027299	b4193	Transport
ygbE	2.1339	6.43191	0.00124331	0.01326	b2749	NA
yoaF	2.13459	5.37947	2.24904e-09	1.15415e-07	b1793	NA
ydgD	2.16965	7.53887	2.53984e-09	1.25895e-07	b1598	Peptidases
sufS	2.1707	8.5129	3.03659e-08	1.21519e-06	b1680	Amino acid metabolism
trpE	2.17743	7.08528	5.83099e-09	2.73492e-07	b1264	Amino acid metabolism
uhpC	2.18073	4.58068	8.42265e-07	2.55136e-05	b3667	Two-component system
cobU	2.20787	5.82484	1.9324e-10	1.10909e-08	b1993	Cofactor biosynthesis
ypdK	2.21559	8.20202	1.40183e-08	6.17655e-07	b4680	NA
cobT	2.2523	6.87958	3.67807e-11	2.39459e-09	b1991	Cofactor biosynthesis
yagM	2.27393	3.58519	5.90784e-05	0.00111078	b0279	NA
cysI	2.28539	10.1412	0.00266157	0.0244713	b2763	Amino acid metabolism
ymfD	2.29032	4.72684	7.3609e-05	0.00133784	b1137	NA
ynbE	2.30771	3.63226	0.000154172	0.00246224	b1382	NA
tauA	2.32822	3.68523	0.000203199	0.00306696	b0365	Transport
hsdR	2.33309	8.13547	7.6322e-11	4.5605e-09	b4350	Other enzymes
sapA	2.35332	7.67121	1.29592e-11	9.26686e-10	b1294	Transport
yjbE	2.35851	3.99559	1.88897e-06	5.38541e-05	b4026	NA
yaaW	2.42498	3.71269	1.01093e-05	0.000240966	b0011	NA
ydfA	2.47655	3.85153	0.000226954	0.00339031	b1571	NA
galP	2.48239	8.38462	1.35063e-07	4.82907e-06	b2943	Transport
mdtJ	2.48255	3.16966	0.000367732	0.00493294	b1600	Transport
sufC	2.48853	7.96034	5.77634e-11	3.59948e-09	b1682	Transport
sufD	2.48888	8.68911	4.35324e-10	2.40365e-08	b1681	NA
amtB	2.49777	6.32161	8.38971e-11	4.94539e-09	b0451	Transport
ytfI	2.50583	5.00538	2.45126e-08	1.00872e-06	b4215	NA
ynfC	2.52337	6.59342	2.4348e-10	1.3793e-08	b1585	NA
comR	2.54729	6.117	4.23277e-11	2.7152e-09	b1111	NA
cobS	2.55694	6.25376	2.26648e-12	1.76543e-10	b1992	Cofactor biosynthesis
sapD	2.56081	7.51381	2.56381e-13	2.37943e-11	b1291	Transport
sapF	2.56627	6.35938	1.89998e-12	1.50686e-10	b1290	Transport
sapB	2.57577	6.94059	2.13986e-13	2.02915e-11	b1293	Transport
ydfC	2.5987	4.33035	0.000706157	0.00837026	b1573	NA
prpR	2.64402	4.49334	3.51347e-08	1.39325e-06	b0330	Transcription factors
mutH	2.69191	5.41919	1.87516e-13	1.81766e-11	b2831	Mismatch repair
patD	2.71178	6.54827	1.73699e-14	1.94276e-12	b1444	Amino acid metabolism
btuC	2.72141	6.52187	7.14546e-15	8.42392e-13	b1711	Transport
hemH	2.79519	6.66657	1.12748e-15	1.44649e-13	b0475	Cofactor biosynthesis
yoeG	2.82886	4.46405	1.09321e-09	5.81537e-08	b4640	NA
sapC	2.83664	6.60898	1.12432e-15	1.44649e-13	b1292	Transport
ulaG	2.83694	4.91843	3.8292e-13	3.47978e-11	b4192	Carbohydrate metabolism
ydcV	2.84114	5.13903	1.45202e-13	1.43948e-11	b1443	Transport
sxy	2.85031	7.54667	3.58895e-12	2.69914e-10	b0959	NA
cysW	2.88615	9.47048	0.00295127	0.0264557	b2423	Transport
ycaL	3.07279	5.42851	1.65059e-12	1.33331e-10	b0909	Peptidases
idlP	3.07695	3.92288	0.00044108	0.00572616	b4722	NA
sufB	3.08522	9.24058	4.89804e-14	5.08696e-12	b1683	NA
cysU	3.09018	8.63097	0.00545051	0.0423799	b2424	Transport
ydcT	3.10671	5.49422	1.10892e-15	1.44649e-13	b1441	Transport
yiaJ	3.12404	7.37822	2.42536e-14	2.64485e-12	b3574	NA
ydcU	3.12936	5.03057	1.30805e-14	1.50151e-12	b1442	Transport
sufA	3.35054	8.11942	3.31317e-16	4.81734e-14	b1684	NA
glnK	3.43311	5.09327	1.12878e-17	1.82361e-15	b0450	NA
ymgG	3.45484	6.07661	2.75409e-14	2.93009e-12	b1172	NA
ydfE	3.47121	4.64847	1.34166e-07	4.82907e-06	b1577	NA
araC	3.48456	6.50628	3.82394e-21	8.34001e-19	b0064	Transcription factors
G6294	3.652	2.1817	0.00141097	0.0146191	b0538	NA
ydfB	3.68621	2.74059	0.000181559	0.00281836	b1572	NA
ygdT	3.70475	3.46212	1.1337e-06	3.38713e-05	b4610	NA
ydcS	3.89088	7.3005	7.74558e-23	2.25242e-20	b1440	Transport
dicB	4.11799	2.46646	0.000196362	0.00298442	b1575	NA
yoeH	4.17917	6.91826	4.50327e-20	8.92875e-18	b4641	NA
ybjM	4.45609	6.56195	5.46715e-23	1.70341e-20	b0848	NA
ogrK	4.54798	6.00495	1.89424e-24	6.88555e-22	b2082	NA
ydfD	4.57164	2.45689	0.000152822	0.00245982	b1576	NA
sodB	4.64473	10.5654	5.63007e-27	2.72871e-24	b1656	Other enzymes

## Sheet: AI lfc
Genes	logFC	logCPM	PValue	FDR	kegg	pathway
hdeB	-10.7029	11.6681	3.27787e-67	2.35679e-64	b3509	NA
hdeA	-9.93281	12.9429	1.37656e-71	1.48462e-68	b3510	NA
yhiD	-8.16687	7.04378	7.92243e-44	2.44124e-41	b3508	Transport
gadA	-6.07763	10.4991	1.95596e-59	1.05475e-56	b3517	Amino acid metabolism
hdeD	-5.99489	9.744	6.21442e-49	2.43718e-46	b3511	NA
gadB	-5.75941	11.4654	4.84331e-61	2.98486e-58	b1493	Amino acid metabolism
gadC	-5.48474	10.7483	2.26813e-55	9.78472e-53	b1492	NA
gadE	-4.14967	9.85159	1.68064e-27	1.76836e-25	b3512	NA
mdtE	-3.95443	6.47583	8.07904e-26	7.57674e-24	b3513	NA
mdtF	-3.83194	8.06287	1.25969e-26	1.23507e-24	b3514	NA
dps	-3.71403	10.4571	5.24929e-31	7.30498e-29	b0812	Chromosome-related
sra	-3.6722	7.62527	7.49134e-19	3.47501e-17	b1480	Ribosome biogenesis
csgE	-3.4205	3.03412	1.68942e-14	4.79483e-13	b1039	Secretion system
csgD	-3.38698	5.23846	1.8861e-16	6.66937e-15	b1040	Transcription factors
ilvM	-3.26435	4.61259	4.32407e-09	6.54528e-08	b3769	Butanoate metabolism
glgS	-3.1445	8.43202	7.50173e-21	4.3733e-19	b3049	NA
yiaG	-3.07268	7.50054	2.80626e-10	4.98198e-09	b3555	Transcription factors
treF	-2.92316	5.50549	7.54885e-24	5.51961e-22	b3519	Carbohydrate metabolism
ilvE	-2.91756	9.5446	2.04834e-08	2.79637e-07	b3770	Amino acid metabolism
yebV	-2.89451	10.1025	5.20856e-20	2.74021e-18	b1836	NA
cbpM	-2.85016	6.24064	1.7397e-21	1.07215e-19	b0999	NA
yahO	-2.8355	7.43884	1.9295e-06	1.78241e-05	b0329	NA
csgF	-2.78924	2.13161	1.34354e-08	1.89413e-07	b1038	Secretion system
ilvA	-2.7743	9.58262	2.23203e-07	2.49837e-06	b3772	Amino acid metabolism
cbpA	-2.77183	7.61775	4.74973e-23	3.15236e-21	b1000	Chaperones and folding catalysts
ilvD	-2.76317	10.2824	1.39073e-06	1.35432e-05	b3771	Amino acid metabolism
aidB	-2.51783	7.34123	1.16636e-18	5.2965e-17	b4187	NA
yjfY	-2.19283	3.34298	4.59415e-07	4.86957e-06	b4199	NA
yjbJ	-2.07582	7.42316	8.24838e-11	1.55387e-09	b4045	NA
ybgS	-2.05394	4.65371	1.73382e-09	2.72981e-08	b0753	NA
adhP	-2.03619	6.95726	6.0602e-14	1.60391e-12	b1478	Glycolysis
uspC	-1.96059	4.83537	9.73866e-10	1.62211e-08	b1895	NA
yebF	-1.85861	6.86713	4.7819e-12	1.05251e-10	b1847	NA
csrA	-1.84751	10.672	1.37183e-09	2.20824e-08	b2696	Messenger RNA Biogenesis
yhcO	-1.83278	6.14548	5.01385e-10	8.61743e-09	b3239	NA
gadX	-1.81373	8.84308	2.39633e-05	0.00017793	b3516	NA
ilvX	-1.68272	3.12286	1.60134e-06	1.53937e-05	b4669	NA
elaB	-1.63612	9.44515	3.78703e-08	4.95068e-07	b2266	NA
pyrL	-1.62298	2.5551	0.00032208	0.00177907	b4246	NA
uspD	-1.56583	5.72469	4.62133e-06	3.92449e-05	b3923	NA
ysgA	-1.54697	5.99288	1.03487e-08	1.49312e-07	b3830	Other enzymes
ldtE	-1.42375	7.17753	7.07182e-08	8.76662e-07	b1678	Peptidases
otsB	-1.41283	7.92411	3.77316e-07	4.0898e-06	b1897	Carbohydrate metabolism
cadA	-1.38617	1.7368	0.00627664	0.0230643	b4131	Amino acid metabolism
narU	-1.35002	2.85722	5.43308e-05	0.000367948	b1469	Transport
ecnB	-1.34167	9.85972	0.00124904	0.00583787	b4411	Transport
infA	-1.32767	9.97378	5.51977e-06	4.61478e-05	b0884	Translation factors
fimB	-1.32568	6.34311	3.47427e-06	3.04016e-05	b4312	NA
hmp	-1.31228	3.58512	0.0110751	0.0372429	b2552	Other enzymes
katE	-1.29695	7.52647	3.8174e-06	3.32021e-05	b1732	Other enzymes
efp	-1.23545	8.99099	1.67568e-05	0.000127493	b4147	Translation factors
grxB	-1.2324	6.95691	0.00293371	0.0123233	b1064	Chaperones and folding catalysts
ybgA	-1.19923	4.36547	8.71707e-05	0.000568917	b0707	NA
rpsU	-1.19693	10.3892	2.34966e-05	0.000175068	b3065	Ribosome
cspA	-1.19042	15.6886	0.000400825	0.00215606	b3556	Chaperones and folding catalysts
kbp	-1.15431	8.38557	0.00371373	0.015015	b2665	NA
yaiA	-1.09901	7.0424	0.000116018	0.000729594	b0389	NA
talA	-1.08715	7.64876	4.98665e-05	0.000342554	b2464	Pentose phosphate metabolism
otsA	-1.08283	8.16397	0.000120868	0.000754592	b1896	Carbohydrate metabolism
yhhA	-1.06778	4.79475	0.000762571	0.00377696	b3448	NA
ychH	-1.04668	10.2708	0.00185687	0.00819911	b1205	NA
poxB	-1.03754	7.58401	8.7566e-05	0.000570634	b0871	Glycolysis
leuO	-1.03644	4.4986	0.000384248	0.00208247	b0076	Transcription factors
osmC	-1.03376	7.32295	3.88478e-05	0.00027655	b1482	NA
uspA	-1.01242	7.872	0.000120218	0.000752714	b3495	NA
rpmG	-1.01134	9.10603	0.0022197	0.00959499	b3636	Ribosome
yhbO	-1.00673	5.03579	0.000925216	0.00451004	b3153	Peptidases
yiiS	-1.00607	4.6573	0.00163229	0.00731984	b3922	NA
fimA	-8.46903	10.0241	1.11046e-45	3.68501e-43	b4314	Bacterial motility proteins
ybfB	-6.70965	0.906949	2.51884e-06	2.26381e-05	b0702	NA
yjjZ	-6.65331	10.0574	1.46364e-14	4.20943e-13	b4567	NA
cusC	-6.49195	6.46858	0.000199204	0.00117721	b0572	Two-component system
fimI	-6.40675	6.3613	8.75734e-23	5.55576e-21	b4315	Bacterial motility proteins
fimC	-6.12253	5.12565	3.27301e-30	4.15287e-28	b4316	Chaperones and folding catalysts
bhsA	-5.96179	3.01164	4.28334e-17	1.62091e-15	b1112	NA
fimD	-5.64888	6.38433	5.34976e-33	8.87649e-31	b4317	Bacterial motility proteins
alaE	-5.59864	6.95018	7.54622e-46	2.71287e-43	b2670	NA
G7818	-5.43607	0.0210112	0.00342422	0.0140955	b3975	NA
glvB	-5.31277	-0.0592062	0.00442502	0.0173857	b3682	NA
ybcD	-5.25528	-0.0735644	0.00474654	0.0184307	b4508	NA
fliO	-5.0946	-0.15889	0.00939892	0.0322826	b1947	Bacterial motility proteins
yqcG	-5.0853	-0.166102	0.00905685	0.031232	b4682	NA
xisR	-5.07568	-0.173288	0.00948859	0.0324871	b1346	NA
yhiM	-4.89772	6.84533	1.87877e-24	1.58922e-22	b3491	NA
fimF	-4.79693	3.62392	5.18786e-12	1.1301e-10	b4318	Bacterial motility proteins
cusF	-4.75362	4.27535	0.00573658	0.021408	b0573	Two-component system
yddA	-4.5861	4.79129	5.47464e-11	1.05908e-09	b1496	Transport
acrE	-4.24337	0.770662	0.000114798	0.000725092	b3265	Transport
nrdF	-4.18899	6.79647	4.43117e-37	1.12447e-34	b2676	Purine metabolism
ecpR	-4.01556	0.636258	0.000134508	0.000830142	b0294	NA
fimG	-4.01356	3.2088	3.04956e-11	6.11898e-10	b4319	Bacterial motility proteins
nrdE	-3.97843	7.9249	3.09105e-36	7.40822e-34	b2675	Purine metabolism
tdcB	-3.91544	1.22928	4.06729e-06	3.49527e-05	b3117	Amino acid metabolism
nrdI	-3.85689	5.5082	9.19885e-30	1.10233e-27	b2674	NA
fecI	-3.83816	7.70432	2.08064e-16	7.29746e-15	b4293	Transcription machinery
nrdH	-3.79144	5.63039	4.06262e-20	2.19077e-18	b2673	NA
yddB	-3.67358	4.68082	2.01619e-07	2.30712e-06	b1495	NA
pspG	-3.6706	5.50754	0.000158347	0.000958076	b4050	NA
yeeL_2	-3.59244	0.362274	0.00137384	0.00632523	b1979	NA
soxS	-3.55922	3.82515	4.36162e-10	7.58712e-09	b4062	Transcription factors
pspA	-3.49547	8.30814	4.00606e-05	0.000283779	b1304	NA
yfdS	-3.48338	0.293347	0.0024071	0.0102814	b2362	NA
ydaF	-3.43548	0.272923	0.008551	0.0298939	b4527	NA
yohP	-3.41197	4.12647	2.39603e-10	4.30686e-09	b4679	NA
yjbT	-3.35097	1.54433	1.15308e-06	1.13571e-05	b4620	NA
yqeI	-3.29401	1.81345	2.59338e-06	2.32596e-05	b2847	NA
entE	-3.27615	7.65788	1.97331e-08	2.71976e-07	b0594	Cofactor biosynthesis
cusB	-3.27252	4.77129	0.0132481	0.0429718	b0574	Two-component system
gspM	-3.26418	0.749766	4.75803e-05	0.000331067	b3334	Bacterial secretion system
pgaA	-3.25843	6.07094	1.52568e-28	1.68764e-26	b1024	NA
fliA	-3.25358	0.159912	0.0080483	0.028436	b1922	Transcription machinery
ygjJ	-3.2481	0.75166	0.000195846	0.00115896	b3079	NA
hycA	-3.22196	5.47951	8.60554e-14	2.24996e-12	b2725	NA
fecR	-3.21299	6.81481	8.4264e-15	2.52441e-13	b4292	NA
ybfA	-3.20782	9.3977	3.96305e-21	2.37453e-19	b0699	NA
ilvG_2	-3.19714	7.50536	1.50596e-16	5.36919e-15	b3768	NA
nrdD	-3.18461	8.28798	3.88934e-24	3.05066e-22	b4238	Purine metabolism
bfd	-3.17975	5.96665	3.42019e-19	1.65783e-17	b3337	NA
hydN	-3.14145	4.75601	7.4026e-16	2.4193e-14	b2713	NA
entC	-3.13208	7.27748	8.6305e-11	1.61177e-09	b0593	Cofactor biosynthesis
C0465	-3.12501	0.087993	0.0148621	0.0472127	NA	NA
ykfG	-3.10723	0.0739692	0.0142958	0.0457848	b0247	NA
yfdL	-3.10723	0.0739692	0.0142958	0.0457848	b2355	NA
yhcE_2	-3.10723	0.0739692	0.0142958	0.0457848	b4549	NA
citE	-3.1048	0.0901337	0.0140527	0.045174	b0616	Two-component system
yedM	-3.09616	0.083104	0.0144272	0.0460349	b4495	NA
pagP	-3.08526	3.91914	1.65376e-14	4.72473e-13	b0622	Glycan metabolism
nrdG	-3.06084	5.00205	1.26696e-17	5.30647e-16	b4237	Other enzymes
ydeI	-3.05615	4.21716	1.9759e-18	8.87921e-17	b1536	NA
kbaY	-3.01947	0.584113	0.000228735	0.00133167	b3137	Carbohydrate metabolism
gltP	-3.01042	6.53909	2.96951e-19	1.47247e-17	b4077	NA
gltD	-2.9984	8.88401	1.53711e-21	9.61029e-20	b3213	Amino acid metabolism
glvC	-2.979	0.96912	8.42906e-05	0.00055347	b3683	NA
yfbM	-2.93187	1.90796	1.50616e-07	1.77733e-06	b2272	NA
dtpA	-2.93093	7.5108	8.0484e-24	5.6539e-22	b1634	NA
gltB	-2.90571	10.0734	1.00078e-17	4.31737e-16	b3212	Amino acid metabolism
entH	-2.84814	6.24684	1.64525e-08	2.28956e-07	b0597	NA
b0309	-2.83318	0.463632	0.00164386	0.00736406	b0309	NA
pgaB	-2.81402	4.8085	1.61444e-19	8.19378e-18	b1023	Other enzymes
emrK	-2.80941	2.47551	1.34233e-09	2.16885e-08	b2368	Two-component system
yghF	-2.79389	0.845654	0.000472942	0.00250033	b2970	NA
cadB	-2.75463	1.35121	1.85637e-06	1.73342e-05	b4132	Transport
ybiJ	-2.74565	2.77227	1.92878e-10	3.52575e-09	b0802	NA
entB	-2.72362	7.23878	1.50789e-07	1.77733e-06	b0595	Cofactor biosynthesis
yhcA	-2.70988	1.06703	9.59363e-05	0.000618638	b3215	NA
yciG	-2.70257	6.3897	1.64258e-06	1.56786e-05	b1259	NA
yhaB	-2.69714	0.393242	0.00682637	0.0247263	b3120	NA
pgaC	-2.68497	3.89442	1.97794e-07	2.26937e-06	b1022	Other enzymes
entA	-2.68141	6.86638	5.78569e-08	7.31949e-07	b0596	Cofactor biosynthesis
yjiS	-2.67664	1.04846	9.12789e-05	0.000591257	b4341	NA
nrdA	-2.66878	7.87807	9.33488e-19	4.28411e-17	b2234	Purine metabolism
citF	-2.65268	0.735411	0.000375178	0.00203843	b0615	Two-component system
yehL	-2.64573	1.29377	5.63669e-05	0.000380543	b2119	NA
ilvG_1	-2.64266	10.5372	5.52328e-16	1.86152e-14	b3767	NA
ydeJ	-2.62946	3.8479	4.46239e-09	6.73104e-08	b1537	NA
adiY	-2.6073	2.47871	2.81114e-06	2.51082e-05	b4116	Transcription factors
ompL	-2.60555	0.724526	0.00458333	0.0179099	b3875	NA
hycE	-2.5942	5.97949	4.49397e-06	3.82387e-05	b2721	NA
pspB	-2.5937	4.40808	4.09066e-05	0.000288823	b1305	NA
fecA	-2.56734	6.98205	1.44343e-16	5.27707e-15	b4291	Transport
psuG	-2.54268	0.692183	0.00452592	0.0177016	b2165	Pyrimidine metabolism
hycF	-2.53	3.66429	6.52224e-07	6.68336e-06	b2720	NA
slp	-2.48087	8.37413	4.44373e-14	1.20568e-12	b3506	NA
grcA	-2.47729	14.3592	9.13141e-17	3.36692e-15	b2579	NA
evgS	-2.47447	8.081	2.9653e-17	1.17361e-15	b2370	Two-component system
pinE	-2.46628	1.14224	5.30031e-05	0.000360087	b1158	NA
gapC_2	-2.46574	6.39449	1.42585e-14	4.12828e-13	b1416	NA
mntH	-2.46339	9.15221	1.49053e-16	5.36919e-15	b2392	Transport
bluF	-2.43411	7.03726	1.01793e-07	1.21982e-06	b1163	NA
racC	-2.42751	2.77921	0.000102106	0.00065744	b1351	NA
ygeG	-2.41424	1.30276	8.84684e-05	0.000575645	b2851	NA
adiC	-2.3832	3.35809	9.41018e-07	9.41891e-06	b4115	Transport
pqqL	-2.3527	5.97307	2.90377e-08	3.85442e-07	b1494	Peptidases
yffQ	-2.35069	1.61779	7.55142e-05	0.000501182	b2448	NA
fecB	-2.349	5.44675	3.42957e-15	1.0568e-13	b4290	Transport
fimH	-2.34274	4.63839	1.96956e-09	3.0674e-08	b4320	Bacterial motility proteins
dgcZ	-2.31458	5.35896	5.66494e-16	1.89446e-14	b1535	NA
dctR	-2.29861	4.00526	1.2833e-06	1.25536e-05	b3507	NA
gpmA	-2.29787	10.3432	1.17359e-12	2.8127e-11	b0755	Glycolysis
oppA	-2.28518	11.9379	3.23084e-14	8.99216e-13	b1243	Transport
fhuE	-2.28396	7.05524	1.40476e-11	2.91353e-10	b1102	Transport
maeA	-2.28037	7.08848	9.85587e-18	4.29477e-16	b1479	Glycolysis
evgA	-2.26889	7.8379	2.91519e-14	8.16631e-13	b2369	Two-component system
ygaQ	-2.24744	1.84682	6.18651e-05	0.000414419	b4462	NA
pspC	-2.24221	5.08026	0.00132432	0.00614977	b1306	Transcription factors
uacT	-2.2418	1.38613	0.000370766	0.00201701	b2888	NA
dsrB	-2.23769	6.2406	4.00613e-14	1.10079e-12	b1952	NA
yafN	-2.23673	2.05834	7.19002e-06	5.92926e-05	b0232	NA
yedX	-2.22764	2.87143	1.41189e-07	1.67793e-06	b1970	Purine metabolism
fiu	-2.21931	6.04006	8.60507e-09	1.25838e-07	b0805	Transport
ttcC	-2.21892	1.94705	1.41809e-05	0.000109832	b4638	NA
yncE	-2.21698	9.96545	4.67284e-08	6.05364e-07	b1452	NA
hycC	-2.20441	5.88285	1.86838e-07	2.16091e-06	b2723	NA
yodB	-2.19225	4.41417	8.6474e-09	1.2603e-07	b1974	NA
hycD	-2.175	4.85754	7.20197e-06	5.92926e-05	b2722	NA
dinJ	-2.1736	6.94627	4.55703e-16	1.56024e-14	b0226	NA
yihG	-2.15762	4.41138	2.4991e-09	3.8504e-08	b3862	NA
fepB	-2.15577	6.31519	2.21474e-12	5.13677e-11	b0592	Transport
ygiW	-2.14887	6.125	0.000135612	0.000834565	b3024	NA
phoE	-2.14344	1.46836	4.74275e-05	0.000330537	b0241	Transport
yffL	-2.13964	4.50381	9.02477e-10	1.5149e-08	b2443	NA
yafO	-2.13774	1.49293	0.000925068	0.00451004	b0233	NA
ycgX	-2.12977	2.07381	0.000941478	0.00457896	b1161	NA
yddW	-2.12747	4.87179	1.21893e-08	1.72976e-07	b1491	NA
rpiB	-2.11722	4.96278	0.0043433	0.0170958	b4090	Pentose phosphate metabolism
hycH	-2.10808	3.10628	0.000286968	0.00161466	b2718	NA
ybeD	-2.1065	8.0352	1.14638e-09	1.89483e-08	b0631	NA
yahM	-2.10442	1.1197	0.000594728	0.00303988	b0327	NA
ygeX	-2.09659	0.928107	0.00343756	0.01411	b2871	Other enzymes
agaI	-2.09659	0.928107	0.00343756	0.01411	b3141	Carbohydrate metabolism
ybfD	-2.08702	2.32975	2.68586e-06	2.4039e-05	b0706	NA
ycgJ	-2.0809	5.10852	3.25206e-05	0.000234605	b1177	NA
ydaG	-2.07937	0.901496	0.00429319	0.016914	b1355	NA
ybeU	-2.0783	1.30602	0.0010782	0.0051396	b0648	NA
waaH	-2.06357	1.69926	0.000227277	0.00132675	b3615	NA
yciF	-2.06268	3.07828	0.00696163	0.0251108	b1258	NA
ybfL	-2.05788	3.15849	4.31023e-09	6.54528e-08	b0705	NA
hycB	-2.05611	4.57125	1.37778e-08	1.93607e-07	b2724	NA
cmtA	-2.05206	1.84486	0.000245249	0.0014088	b2933	Transport
yjdJ	-2.03636	4.96216	1.83786e-12	4.35633e-11	b4127	NA
ydcC	-2.01053	1.89152	0.00335555	0.0138658	b1460	NA
yjdI	-2.00989	4.42217	1.90249e-08	2.63056e-07	b4126	NA
tap	-2.00949	1.65777	0.000108938	0.000694013	b1885	Two-component system
ygcG	-2.00234	0.86818	0.0123388	0.0406438	b2778	NA
yffO	-1.99535	0.853909	0.00942021	0.03233	b2446	NA
tdcA	-1.99048	1.87521	2.87592e-05	0.00021064	b3118	Transcription factors
hycG	-1.9844	4.08406	0.000505755	0.00265107	b2719	NA
pliG	-1.98265	2.51508	0.0140211	0.0451397	b1178	NA
rclA	-1.97882	3.45916	1.61432e-07	1.88221e-06	b0304	NA
dkgB	-1.97878	3.24	4.28228e-06	3.65094e-05	b0207	Other enzymes
cadC	-1.97622	4.00599	5.12213e-08	6.57645e-07	b4133	Transcription factors
mdtO	-1.97574	1.6217	0.000208716	0.0012267	b4081	Transport
ybiX	-1.97104	3.58976	5.49355e-05	0.00037146	b0804	Other enzymes
yidP	-1.96606	1.47469	0.00210499	0.00916339	b3684	Transcription factors
phnK	-1.95454	0.602622	0.0129262	0.0421813	b4097	NA
kch	-1.95162	6.58478	2.06813e-07	2.35089e-06	b1250	Transport
torI	-1.93928	3.41409	5.15407e-06	4.32941e-05	b4501	NA
elfA	-1.9384	2.61588	0.000572884	0.00295625	b0938	NA
stpA	-1.92617	3.84414	0.00489533	0.0188558	b2669	Chromosome-related
feoC	-1.92251	6.31324	7.36809e-08	9.0817e-07	b3410	Transport
rdgC	-1.92102	5.27959	1.06022e-11	2.22028e-10	b0393	DNA repair and recombination proteins
glcA	-1.9154	2.56955	3.84486e-06	3.33737e-05	b2975	Transport
fliH	-1.91085	1.3263	0.000525505	0.00273795	b1940	Bacterial motility proteins
yjdN	-1.90571	3.19904	2.29054e-07	2.54674e-06	b4107	NA
yqjK	-1.90235	7.21641	1.13137e-10	2.08579e-09	b3100	NA
nanC	-1.89742	1.36578	0.00677267	0.0245783	b4311	NA
cnu	-1.88472	4.04505	2.5058e-10	4.48549e-09	b1625	NA
yhfG	-1.88033	4.03341	1.38109e-05	0.000107352	b3362	NA
yodC	-1.87701	6.00648	9.99384e-12	2.10309e-10	b1957	NA
yghO	-1.87332	1.57546	0.000268419	0.00152363	b2981	NA
pspD	-1.87246	4.14396	0.00140493	0.00644772	b1307	NA
hyfD	-1.87081	1.46823	0.0010083	0.00484464	b2484	Other enzymes
mscS	-1.85625	9.18065	1.5656e-09	2.47399e-08	b2924	Transport
zntA	-1.85356	7.77166	3.07136e-09	4.71525e-08	b3469	Other enzymes
bglF	-1.84791	1.8408	0.000815647	0.00402137	b3722	Transport
bcp	-1.84498	6.52369	3.39538e-11	6.75007e-10	b2480	Other enzymes
ybcM	-1.83788	5.65488	3.20451e-09	4.88489e-08	b0546	NA
yrdA	-1.82514	7.25737	1.84899e-07	2.14423e-06	b3279	NA
gudP	-1.82228	2.21391	1.81153e-05	0.000137104	b2789	Transport
shiA	-1.82078	7.99153	1.56887e-11	3.22292e-10	b1981	Transport
yfjH	-1.81113	5.2023	1.53022e-11	3.15854e-10	b2623	NA
yodD	-1.80636	7.46879	5.213e-12	1.1301e-10	b1953	NA
focA	-1.79647	8.32585	5.73327e-08	7.27451e-07	b0904	Transport
fepE	-1.78666	2.46698	0.00175037	0.00777663	b0587	NA
yzfA	-1.77003	1.52109	0.00174753	0.00777202	b4223	NA
ydeT	-1.756	1.72596	0.000315065	0.00174928	b1505	NA
yneE	-1.75476	5.17328	9.07071e-06	7.32791e-05	b1520	NA
ybdO	-1.74944	1.77331	0.00443634	0.0173985	b0603	NA
rhaA	-1.74654	1.49118	0.000965024	0.00467123	b3903	Carbohydrate metabolism
yhdY	-1.73583	1.69931	0.0020055	0.00878348	b3270	Transport
ycaC	-1.72402	5.65001	0.000307689	0.00171717	b0897	NA
ybdM	-1.72158	1.99348	0.000327951	0.00179997	b0601	NA
kdpA	-1.71759	1.57257	0.00147931	0.00672471	b0698	Two-component system
dgcT	-1.70554	6.41031	3.02339e-08	4.00089e-07	b1025	NA
gltI	-1.70195	7.11606	3.34096e-11	6.67263e-10	b0655	Two-component system
pphA	-1.70006	5.16304	5.84548e-09	8.73653e-08	b1838	Other enzymes
cheW	-1.69668	1.78129	0.000929062	0.00452367	b1887	Two-component system
aceB	-1.69423	10.2718	6.06026e-09	9.00994e-08	b4014	Glycolysis
ompC	-1.6879	13.0192	2.46263e-08	3.30959e-07	b2215	Transport
yfaE	-1.68032	4.47711	2.40013e-08	3.23568e-07	b2236	NA
entD	-1.67837	5.86187	0.00130611	0.00607529	b0583	Other enzymes
intG	-1.67564	1.3414	0.00709866	0.0254772	b1936	NA
psiE	-1.66488	4.70364	1.53459e-07	1.79897e-06	b4030	NA
ppsR	-1.64874	4.23682	7.93761e-08	9.72808e-07	b1703	NA
G0-10697	-1.64063	9.03667	5.47476e-09	8.2293e-08	NA	NA
feoA	-1.63622	6.23422	1.45703e-09	2.31942e-08	b3408	Transport
ydfO	-1.63517	0.828539	0.0142165	0.0456323	b1549	NA
cueO	-1.63509	6.05162	3.47019e-06	3.04016e-05	b0123	NA
yqfB	-1.62778	5.89519	4.02641e-06	3.47399e-05	b2900	NA
gapC_1	-1.62232	8.90525	6.10425e-09	9.0184e-08	b1417	NA
yhcH	-1.62207	3.84706	9.0895e-06	7.32937e-05	b3221	NA
minE	-1.62201	6.45719	2.09357e-06	1.92163e-05	b1174	Cytoskeleton proteins
oppB	-1.62143	8.93597	2.05668e-07	2.34722e-06	b1244	Transport
dicA	-1.62102	5.18017	1.90397e-07	2.19618e-06	b1570	NA
rhsC	-1.60775	6.2174	1.49728e-05	0.000115138	b0700	NA
yohF	-1.59587	4.88034	1.04196e-08	1.49833e-07	b2137	NA
ycfT	-1.58616	1.27789	0.0091506	0.0315301	b1115	NA
ydhS	-1.5787	6.14303	4.1915e-07	4.47578e-06	b1668	NA
yebY	-1.57306	6.07378	1.38268e-09	2.21743e-08	b1839	NA
fecC	-1.56943	4.15	1.01602e-07	1.21982e-06	b4289	Transport
nrdB	-1.56529	7.13821	2.76909e-07	3.04741e-06	b2235	Purine metabolism
yfdV	-1.55931	1.78491	0.00586773	0.0217722	b2372	NA
gltF	-1.54103	3.83669	4.1122e-07	4.40199e-06	b3214	NA
ecpA	-1.54091	2.91566	0.000379603	0.00205988	b0293	NA
yaaU	-1.54032	1.85819	0.00768413	0.0273201	b0045	Transport
ybfQ	-1.5369	2.40045	8.22536e-05	0.000540918	b4514	NA
tdk	-1.53558	5.27726	0.000200042	0.00117932	b1238	Pyrimidine metabolism
ivy	-1.53176	7.76175	3.24202e-05	0.000234273	b0220	NA
rcnA	-1.53157	2.43659	0.000709207	0.00355345	b2106	Transport
yiaV	-1.53036	1.75825	0.00177087	0.00785154	b3586	NA
coaA	-1.529	5.97667	7.10028e-06	5.87919e-05	b3974	Cofactor biosynthesis
yeeX	-1.52643	8.6526	6.53906e-08	8.17071e-07	b2007	NA
yaaA	-1.52519	4.75405	8.87872e-05	0.000576849	b0006	NA
pgaD	-1.51936	3.47185	1.61918e-05	0.000123681	b1021	NA
exbD	-1.51756	8.52549	2.12258e-06	1.94412e-05	b3005	Transport
slyA	-1.51705	8.58896	6.02207e-08	7.57411e-07	b1642	Transcription factors
ribC	-1.50284	7.9017	8.80283e-08	1.06973e-06	b1662	Cofactor biosynthesis
pptA	-1.49669	4.86179	0.000108903	0.000694013	b1461	Other enzymes
yeeL_1	-1.49337	1.7327	0.00320026	0.0132877	b1980	NA
betT	-1.49142	6.70222	0.000212293	0.00124434	b0314	Transport
feoB	-1.49061	9.51421	1.75653e-06	1.66542e-05	b3409	Transport
hns	-1.47822	10.0681	2.08191e-06	1.9191e-05	b1237	Chromosome-related
exbB	-1.46888	9.72062	7.77562e-06	6.35303e-05	b3006	Transport
rspB	-1.46826	2.41544	0.000249986	0.00143409	b1580	Other enzymes
aceA	-1.46766	9.87435	6.15043e-07	6.34759e-06	b4015	TCA cycle and anaplerotic enzymes
yjhB	-1.46499	4.76051	0.000252157	0.00144463	b4279	NA
fepA	-1.45681	9.14258	0.000394212	0.00212579	b0584	Transport
fhuF	-1.45615	9.09111	0.000300949	0.00168391	b4367	NA
pdeC	-1.45409	4.05447	4.95479e-05	0.000342547	b4061	NA
fecE	-1.45112	3.87758	1.83174e-06	1.7165e-05	b4287	Transport
yfjU	-1.44566	3.04605	1.00227e-05	8.00704e-05	b2638	NA
ygbN	-1.44237	3.1462	4.60314e-05	0.000321847	b2740	Transport
ypaA	-1.44013	3.73567	0.000227109	0.00132675	b4543	NA
appC	-1.43841	9.04234	1.20032e-06	1.17954e-05	b0978	Oxidative phosphorylation
eco	-1.43767	5.00692	5.1044e-08	6.57325e-07	b2209	NA
yjdM	-1.43603	4.94628	1.1002e-05	8.6928e-05	b4108	Amino acid metabolism
djlB	-1.41853	1.58634	0.00230872	0.00993001	b0646	NA
hyuA	-1.41431	1.402	0.0077295	0.0274219	b2873	Pyrimidine metabolism
yajD	-1.41308	5.28309	3.92397e-07	4.232e-06	b0410	NA
yjjV	-1.41218	6.73403	3.12397e-06	2.75037e-05	b4378	Other enzymes
emrY	-1.40988	2.65107	6.50792e-05	0.000435274	b2367	Two-component system
yafQ	-1.40202	3.71064	0.000501325	0.00263746	b0225	NA
yjjU	-1.40152	7.07506	5.7095e-08	7.27451e-07	b4377	NA
yahK	-1.39379	7.20696	0.000187015	0.00111588	b0325	Other enzymes
ytfK	-1.3906	7.54771	1.94923e-07	2.2424e-06	b4217	NA
rhtA	-1.38999	3.23461	0.000102664	0.00066005	b0813	Transport
yqiI	-1.38165	2.13962	0.00135085	0.00623937	b3048	NA
yoeF	-1.38134	2.2793	0.00467072	0.0181855	b4538	NA
ykgL	-1.3813	3.22217	3.33212e-05	0.000239979	b0295	NA
ybcQ	-1.378	2.50886	0.0018611	0.00820939	b0551	NA
dgcJ	-1.37158	4.5485	0.000256905	0.00146988	b1786	NA
bluR	-1.37138	6.168	0.000125767	0.000782914	b1162	NA
yfbK	-1.36672	2.34978	0.00133489	0.00618551	b2270	Transport
oppC	-1.36187	9.10305	0.000158154	0.000958076	b1245	Transport
tonB	-1.36122	7.62042	1.70853e-06	1.62348e-05	b1252	Transport
yajQ	-1.34725	8.14107	0.00156441	0.00704473	b0426	NA
yraH	-1.34696	2.17482	0.00266516	0.0112707	b3142	NA
ecnA	-1.34584	2.8036	0.000230625	0.00133905	b4410	Transport
yebG	-1.33945	5.95754	6.17106e-07	6.35369e-06	b1848	NA
yggM	-1.33672	2.66487	0.000231928	0.001343	b2956	NA
yceB	-1.33612	6.6353	6.71014e-07	6.8596e-06	b1063	NA
ompX	-1.33483	10.9975	2.22627e-06	2.02619e-05	b0814	Cell adhesion molecules (CAMs)
hprS	-1.33323	5.8479	0.000731874	0.00364164	b1968	Two-component system
yhjD	-1.33212	5.28023	4.63542e-07	4.90128e-06	b3522	NA
wcaD	-1.33036	1.44058	0.0144412	0.0460454	b2056	NA
mcbR	-1.32888	4.67855	2.08905e-05	0.000156733	b1450	Transcription factors
gltL	-1.32786	5.61317	1.35363e-06	1.32116e-05	b0652	Two-component system
ydiH	-1.32311	6.06367	1.07925e-06	1.07279e-05	b1685	NA
yqjD	-1.32271	7.62715	2.40974e-07	2.6724e-06	b3098	NA
yjbR	-1.31834	6.04672	7.15683e-07	7.2646e-06	b4057	NA
yqcC	-1.31819	2.79407	0.000263622	0.00150432	b2792	NA
ydcY	-1.31576	6.78547	1.63158e-06	1.56414e-05	b1446	NA
oppD	-1.30832	9.43106	0.000229983	0.00133712	b1246	Transport
psiF	-1.30602	4.25537	3.44749e-06	3.02902e-05	b0384	NA
fimE	-1.30316	2.1057	0.00122287	0.00572795	b4313	NA
yecF	-1.30094	4.16381	8.10305e-06	6.58316e-05	b1915	NA
yjcB	-1.29912	5.73279	0.000387267	0.0020962	b4060	NA
ycaD	-1.29855	5.50974	0.00396275	0.0158583	b0898	Transport
ahr	-1.29666	5.96774	4.78345e-07	5.03312e-06	b4269	Other enzymes
yrhB	-1.28878	3.09566	0.000277421	0.0015706	b3446	NA
yggL	-1.2877	6.80615	1.60767e-05	0.000123188	b2959	NA
ddlA	-1.28652	6.72994	5.93872e-07	6.15857e-06	b0381	Amino acid metabolism
yehR	-1.28464	1.78324	0.00659706	0.0240572	b2123	NA
guaC	-1.28424	5.95753	0.000498936	0.00263436	b0104	Purine metabolism
betI	-1.27827	5.00594	0.00219364	0.00951091	b0313	Transcription factors
pdeG	-1.2741	2.06883	0.00888687	0.0308183	b1168	NA
ycgH_1	-1.26867	3.36971	0.000308235	0.00171799	b1170	NA
ygiN	-1.26488	8.88544	1.03545e-05	8.25678e-05	b3029	NA
cas2	-1.26485	3.21825	5.21848e-05	0.000355648	b2754	NA
oppF	-1.26362	9.38849	0.00296486	0.0124323	b1247	Transport
chbB	-1.2601	5.28184	2.21526e-06	2.02043e-05	b1738	Transport
bglB	-1.2596	1.66933	0.00549418	0.0207547	b3721	Glycolysis
arfA	-1.25091	4.44089	0.000154564	0.000940466	b4550	Translation factors
yaiP	-1.25082	1.82393	0.00579453	0.0215869	b0363	NA
yqhH	-1.24699	1.91438	0.00677413	0.0245783	b3014	NA
ppiB	-1.2435	8.69728	0.000111111	0.000703865	b0525	Chaperones and folding catalysts
yciI	-1.24297	7.25869	9.5981e-06	7.71065e-05	b1251	NA
ydeA	-1.24238	5.67234	1.11088e-06	1.09664e-05	b1528	Transport
yqeG	-1.23918	3.84677	0.000237676	0.00137077	b2845	NA
yqjG	-1.23316	5.66376	1.89327e-06	1.76025e-05	b3102	NA
tsgA	-1.23119	6.17364	0.000672051	0.00339091	b3364	Transport
yfcG	-1.22965	4.43295	0.000318438	0.00176248	b2302	Cofactor biosynthesis
yibL	-1.22752	5.76636	1.49372e-06	1.45133e-05	b3602	Ribosome biogenesis
yccE	-1.2262	3.22588	0.00110012	0.00522103	b1001	NA
cyaY	-1.22489	4.88626	4.34237e-05	0.000306094	b3807	NA
cydX	-1.22223	3.62474	6.68098e-05	0.000445468	b4515	NA
yqhG	-1.21933	2.54615	0.00107758	0.0051396	b3013	NA
yqjC	-1.21858	8.22692	5.15836e-06	4.32941e-05	b3097	NA
ybfO	-1.2169	2.62437	0.00121752	0.00571531	b0703	NA
yicL	-1.2166	4.98863	7.20042e-06	5.92926e-05	b3660	NA
fecD	-1.21575	3.54542	0.010429	0.0353423	b4288	Transport
ygcU	-1.21458	2.38432	0.00212413	0.0092374	b4463	NA
appX	-1.21086	3.68864	0.000294552	0.0016524	b4592	NA
yfdH	-1.20977	8.13791	0.000699635	0.00350956	b2351	NA
pflB	-1.20682	12.3198	2.96633e-05	0.000216527	b0903	Glycolysis
yrdB	-1.20129	5.90141	2.15282e-06	1.96764e-05	b3280	NA
sfsB	-1.19673	3.45275	0.00775404	0.0274638	b3188	Transcription factors
yfeN	-1.19665	2.58183	0.000965864	0.00467123	b2408	NA
ykgS	-1.1962	2.63817	0.0006962	0.0034964	b4688	NA
ymdF	-1.19301	3.58835	0.000756433	0.00375086	b4518	NA
yphA	-1.19209	5.21602	0.000264047	0.00150476	b2543	NA
yjiQ	-1.18594	4.81923	0.000126597	0.000786942	b4584	NA
add	-1.18584	5.50499	0.00130688	0.00607529	b1623	Purine metabolism
ymgF	-1.18366	2.28124	0.00490486	0.0188756	b4520	NA
grpE	-1.1835	8.901	0.000208004	0.00122419	b2614	Mitochondrial biogenesis
ycjM	-1.17902	2.48849	0.0115707	0.0385749	b1309	Carbohydrate metabolism
ydgK	-1.17592	5.89907	7.04926e-05	0.000468575	b1626	NA
yoaB	-1.17139	6.59809	2.87093e-05	0.00021064	b1809	NA
aceK	-1.16687	7.84328	5.0535e-05	0.000346045	b4016	Other enzymes
entF	-1.16593	9.38247	0.00829502	0.0291169	b0586	Cofactor biosynthesis
yoaH	-1.16197	6.02128	0.000160531	0.000969934	b1811	NA
bglH	-1.15775	1.77696	0.0127609	0.0417682	b3720	Transport
waaG	-1.15683	5.97924	1.12441e-05	8.86785e-05	b3631	Glycan metabolism
rraB	-1.15536	9.17443	4.77825e-05	0.000331939	b4255	NA
caiD	-1.1553	1.76006	0.0102102	0.0347373	b0036	Other enzymes
marA	-1.15412	2.46644	0.00571459	0.021356	b1531	Transcription factors
serA	-1.15071	11.4673	3.83837e-05	0.000273698	b2913	Amino acid metabolism
galF	-1.14766	8.24966	3.76539e-05	0.000269832	b2042	Carbohydrate metabolism
guaD	-1.1461	2.7986	0.000544071	0.00282446	b2883	Purine metabolism
dnaK	-1.14583	10.5789	0.0033552	0.0138658	b0014	RNA degradation
ybfC	-1.14583	2.84434	0.00067311	0.00339228	b0704	NA
ubiK	-1.14139	6.28809	1.07701e-05	8.54089e-05	b3042	NA
yihF	-1.14083	3.47469	0.000299705	0.00167913	b3861	NA
hslU	-1.13939	8.75708	0.010557	0.0356992	b3931	Chaperones and folding catalysts
cspC	-1.13891	12.5569	4.89851e-05	0.0003392	b1823	Chaperones and folding catalysts
rclC	-1.13661	2.31189	0.00604832	0.0223168	b0301	NA
truC	-1.13276	4.21182	0.00123149	0.0057621	b2791	Transfer RNA biogenesis
yhcD	-1.13253	3.50609	0.00100846	0.00484464	b3216	NA
appA	-1.12512	7.56369	0.000147167	0.000901818	b0980	Carbohydrate metabolism
ypjB	-1.12386	3.17885	0.000411979	0.00221054	b2649	NA
ydgJ	-1.12204	6.59803	8.09171e-06	6.58316e-05	b1624	NA
asnC	-1.11715	2.71151	0.00259348	0.0110012	b3743	Transcription factors
btsT	-1.11656	4.5624	0.00023282	0.00134636	b4354	NA
marR	-1.1153	2.21127	0.00469551	0.0182655	b1530	Transcription factors
ycgI	-1.11148	2.02821	0.012732	0.0417051	b4521	NA
yqiG	-1.11099	2.73831	0.0077289	0.0274219	b3046	NA
yeaO	-1.10401	4.72697	0.000715399	0.00357585	b1792	NA
mdaB	-1.10312	4.47546	0.000581663	0.0029837	b3028	NA
yjbQ	-1.10065	6.18866	3.8366e-05	0.000273698	b4056	NA
ftnB	-1.09968	4.45978	0.000110515	0.000701118	b1902	NA
ybcL	-1.09184	4.03548	0.000115378	0.000726632	b0545	NA
yiaA	-1.09051	2.73326	0.00339026	0.0139691	b3562	NA
yfaP	-1.0903	2.73533	0.00397949	0.0158958	b2225	NA
mngR	-1.08503	4.86023	4.97244e-05	0.000342554	b0730	Transcription factors
dusA	-1.08419	5.51222	0.000278159	0.00157271	b4049	Transfer RNA biogenesis
mltB	-1.07942	4.56503	0.000109073	0.000694013	b2701	NA
flgN	-1.07576	2.82984	0.00825336	0.0290179	b1070	Bacterial motility proteins
ybaL	-1.07525	6.48167	5.17973e-05	0.000353566	b0478	NA
sfmA	-1.07285	2.02605	0.0128814	0.0420987	b0530	Bacterial motility proteins
intZ	-1.06971	7.40094	2.94694e-05	0.000215476	b2442	NA
appB	-1.06741	8.39608	0.000345021	0.00188647	b0979	Two-component system
fadK	-1.05828	2.28147	0.0055461	0.0208885	b1701	Lipid and steroid metabolism
yggX	-1.05691	4.58517	0.00516329	0.0197294	b2962	NA
yjcZ	-1.05216	2.75872	0.00220261	0.00953067	b4110	NA
rsmF	-1.05008	5.04488	0.00115184	0.00543066	b1835	Ribosome biogenesis
amyA	-1.04997	7.00651	0.00151346	0.00685354	b1927	Carbohydrate metabolism
yehQ	-1.04527	2.69414	0.00638588	0.023386	b2122	NA
can	-1.04105	7.58958	0.00016545	0.000998255	b0126	Other enzymes
C0343	-1.03984	2.01865	0.012697	0.041654	b4743	NA
ygdR	-1.03877	8.19895	0.000427546	0.00228838	b2833	NA
fnr	-1.03634	8.75151	0.00035801	0.00195253	b1334	Transcription factors
yfeR	-1.03544	3.23563	0.00143918	0.00659091	b2409	NA
hycI	-1.034	5.13024	0.0147609	0.046926	b2717	Peptidases
yeiP	-1.03318	4.81821	0.000326846	0.00179997	b2171	Translation factors
ydaS	-1.03169	1.99756	0.0117433	0.0389998	b1357	NA
luxS	-1.03098	8.50196	0.00437237	0.0171945	b2687	Amino acid metabolism
aroD	-1.03049	5.0669	0.000331732	0.00181841	b1693	Amino acid metabolism
yjbH	-1.02756	3.40321	0.00154696	0.00698806	b4029	NA
waaP	-1.02639	5.44189	6.56907e-05	0.000438684	b3630	Glycan metabolism
yqjE	-1.02437	7.30221	0.00016588	0.000999451	b3099	NA
yqjH	-1.01608	4.68671	0.000194541	0.0011544	b3070	Other enzymes
grxD	-1.01144	7.90272	0.000713238	0.0035695	b1654	Chaperones and folding catalysts
fic	-1.00624	5.2161	0.000135074	0.000832445	b3361	Chromosome-related
ybiI	-1.00363	3.05579	0.00620684	0.0228272	b0803	NA
yphG	-1.00307	2.56376	0.00560032	0.0210312	b2549	NA
rpiA	-1.00215	7.20481	0.000147407	0.000902005	b2914	Pentose phosphate metabolism
ydiP	-1.0004	3.22498	0.00155193	0.00700315	b1696	NA
pheS	1.01494	9.31725	0.000257778	0.00147292	b1714	tRNA loading
rseB	1.07562	7.9009	5.01977e-05	0.000344281	b2571	NA
rseC	1.13114	6.35825	0.000116514	0.00073165	b2570	NA
yehW	1.1672	5.56013	9.79324e-06	7.8528e-05	b2128	Transport
agp	1.19053	7.31629	2.49462e-06	2.24672e-05	b1002	Glycolysis
yehY	1.19287	5.83003	1.04432e-05	8.31216e-05	b2130	Transport
wrbA	1.22625	8.93594	0.00198244	0.00870014	b1004	NA
rpoE	1.24851	9.00565	6.2501e-06	5.19517e-05	b2573	Transcription machinery
hisQ	1.28438	6.0867	0.000210984	0.00123835	b2308	Transport
rseA	1.28538	9.22884	3.53463e-05	0.00025414	b2572	NA
csiD	1.40161	3.45483	1.27188e-05	9.95808e-05	b2659	NA
hisM	1.40927	5.44049	7.0316e-06	5.83352e-05	b2307	Transport
ilvN	1.42072	4.9576	1.12301e-07	1.33831e-06	b3670	Amino acid metabolism
acnA	1.42202	9.22788	8.53012e-05	0.000558406	b1276	TCA cycle and anaplerotic enzymes
yqaE	1.45291	6.57003	0.000176873	0.00105829	b2666	NA
yniA	1.46477	9.19561	1.81355e-06	1.7045e-05	b1725	NA
idlP	1.7044	2.72268	0.0106853	0.0360693	b4722	NA
cspD	1.76463	8.48477	3.83227e-10	6.69329e-09	b0880	Chaperones and folding catalysts
ilvB	1.78756	7.21489	7.14505e-12	1.52593e-10	b3671	Amino acid metabolism
ynfD	2.00636	4.29425	2.26758e-11	4.59264e-10	b1586	NA
fadL	2.04775	6.68754	1.04704e-13	2.72105e-12	b2344	Transport
pheT	2.1489	11.8291	7.11542e-13	1.72449e-11	b1713	tRNA loading
livJ	2.31815	9.24567	7.23905e-15	2.18387e-13	b3460	Transport
argT	2.83717	7.92088	1.99638e-17	8.12489e-16	b2310	Transport
fadD	4.75064	10.1093	1.96295e-24	1.6285e-22	b1805	Other enzymes
cbrA	1.00762	2.58937	0.00854851	0.0298939	b3690	NA
emrA	1.00979	5.71918	0.000588541	0.00301406	b2685	Transport
torS	1.01093	5.71088	6.0071e-05	0.000403027	b0993	Two-component system
paaX	1.01874	5.53696	8.45284e-05	0.000554188	b1399	Transcription factors
ybhJ	1.02156	3.54247	0.00189919	0.00835179	b0771	TCA cycle and anaplerotic enzymes
rimJ	1.02895	5.89536	5.93128e-05	0.000399181	b1066	Ribosome biogenesis
yhjJ	1.0313	6.99257	0.000155617	0.00094554	b3527	NA
cdh	1.03173	3.76184	0.000403265	0.00216648	b3918	Lipid and steroid metabolism
gfcE	1.03234	2.40391	0.00605253	0.0223168	b0983	Transport
yghX_1	1.03698	3.96628	0.0012211	0.00572589	NA	NA
mltD	1.03817	9.76735	0.000241594	0.0013915	b0211	NA
pepN	1.04066	9.41393	0.000176317	0.00105643	b0932	Cofactor biosynthesis
yddH	1.04067	3.32754	0.00108921	0.00517493	b1462	NA
napB	1.04573	2.11172	0.0158913	0.0499135	b2203	Amino acid metabolism
phoQ	1.04864	7.08578	3.03871e-05	0.000221062	b1129	Two-component system
dtd	1.04904	6.82333	0.000513285	0.00268727	b3887	Transfer RNA biogenesis
ynjB	1.04977	5.7342	0.0024487	0.0104384	b1754	Transport
xerC	1.05038	6.79945	2.64738e-05	0.000195562	b3811	Chromosome-related
ydgC	1.05342	5.4739	0.000125665	0.000782914	b1607	NA
yadI	1.0536	5.18739	0.00942875	0.0323336	b0129	Transport
kduI	1.05693	2.84151	0.0041873	0.0165877	b2843	Carbohydrate metabolism
ymcF	1.05698	7.28141	0.00898474	0.0310827	b4723	NA
yagH	1.06143	3.11677	0.012843	0.0420051	b0271	Carbohydrate metabolism
aqpZ	1.06495	4.48545	0.000120512	0.000753459	b0875	Transport
yceM	1.06593	6.04593	3.92757e-05	0.000278676	b1068	NA
dinG	1.06602	6.87606	0.000640379	0.00324248	b0799	DNA repair and recombination proteins
nagZ	1.06833	7.3416	0.000562201	0.00290807	b1107	Other central metabolism enzymes
yfgH	1.06911	2.04748	0.01271	0.0416649	b2505	NA
tcyN	1.07262	6.88081	0.00502646	0.019292	b1917	Transport
yjhU	1.07436	6.64195	2.83563e-05	0.000208753	b4295	NA
fabF	1.07807	9.74804	0.00014004	0.000860588	b1095	Lipid and steroid metabolism
dppC	1.08147	6.92741	0.000284366	0.00160387	b3542	Transport
aroF	1.08156	7.80803	0.00886823	0.0307784	b2601	Amino acid metabolism
lolC	1.08221	7.5844	2.33095e-05	0.000174276	b1116	Transport
kefB	1.08288	6.25777	0.00171847	0.00766649	b3350	Transport
torT	1.08414	4.74459	5.3431e-05	0.000362423	b0994	NA
endA	1.08544	2.53178	0.00878956	0.0306038	b2945	Other enzymes
pntA	1.08584	9.66397	0.000576984	0.00296959	b1603	Cofactor biosynthesis
mepS	1.0882	8.95149	7.64588e-05	0.000505895	b2175	Peptidases
chiP	1.09159	4.89981	0.00306187	0.0127869	b0681	NA
frdC	1.09312	5.60899	0.00460354	0.0179563	b4152	Two-component system
fdnI	1.09767	2.78947	0.0010434	0.00500135	b1476	Two-component system
creB	1.09839	5.26193	9.51941e-05	0.000614772	b4398	Two-component system
clpA	1.09868	11.1923	0.00173629	0.00772998	b0882	Chaperones and folding catalysts
murP	1.09925	4.11688	0.000577536	0.00296959	b2429	Transport
ynjA	1.10273	4.50986	0.00608293	0.0224006	b1753	NA
modB	1.1081	4.24539	0.000353905	0.00193259	b0764	Transport
yedA	1.11145	3.99011	0.0036318	0.014739	b1959	NA
essQ	1.1122	3.39599	0.000580177	0.00297962	b1556	NA
ykiA	1.11329	4.25228	0.000131742	0.000814236	b0392	NA
dcd	1.11336	7.4901	1.45556e-05	0.000112532	b2065	Pyrimidine metabolism
pgsA	1.11428	6.88437	1.92347e-05	0.000145068	b1912	Lipid and steroid metabolism
yidE	1.11434	6.1066	5.96692e-05	0.000400954	b3685	NA
rhaS	1.11886	2.08797	0.00699005	0.0251922	b3905	Transcription factors
yhhH	1.12255	2.76118	0.00118661	0.0055763	b3483	NA
melR	1.12459	5.46425	2.48458e-05	0.00018385	b4118	NA
ybjC	1.12921	3.09308	0.00682128	0.0247263	b0850	NA
tauD	1.13018	2.87543	0.000900272	0.00439839	b0368	Amino acid metabolism
malE	1.13187	6.46351	0.00589779	0.0218395	b4034	Transport
hybF	1.13218	3.33811	0.00885044	0.0307662	b2991	NA
rnr	1.13262	9.82391	0.00027337	0.00154969	b4179	RNA degradation
ynjH	1.13623	3.04917	0.000843784	0.00415061	b1760	NA
galT	1.13835	5.42278	1.83136e-05	0.000138362	b0758	Carbohydrate metabolism
nagE	1.1387	7.38527	0.000416158	0.00223019	b0679	Transport
yjtD	1.1437	5.12997	0.00324567	0.0134375	b4403	Transfer RNA biogenesis
ygiB	1.14382	7.12105	9.16738e-06	7.37837e-05	b3037	NA
atoS	1.15006	5.02304	3.0573e-05	0.00022204	b2219	Two-component system
livF	1.15009	7.19879	3.00059e-05	0.000218658	b3454	Transport
pspE	1.15296	6.82326	0.00790471	0.0279516	b1308	NA
lpoB	1.15326	7.14449	7.42587e-06	6.09034e-05	b1105	NA
fucO	1.15555	3.86628	0.000152304	0.000929335	b2799	Glycolysis
creC	1.15688	5.28984	1.62613e-05	0.000123942	b4399	Two-component system
ugpC	1.16113	5.40134	5.89984e-06	4.923e-05	b3450	Transport
btsS	1.16163	5.40659	6.00629e-06	5.00215e-05	b2126	Two-component system
epd	1.16333	8.4492	0.000235746	0.00136145	b2927	Cofactor biosynthesis
intF	1.16509	5.77321	0.000104892	0.000673153	b0281	NA
narX	1.16539	5.68024	4.493e-05	0.000315168	b1222	Two-component system
uhpB	1.1666	5.52161	7.34844e-06	6.03832e-05	b3668	Two-component system
yehC	1.16787	2.10709	0.0107363	0.0362129	b2110	NA
yqhC	1.16822	3.5927	7.79307e-05	0.000514844	b3010	NA
mtr	1.17053	4.87412	1.36611e-05	0.000106379	b3161	Transport
maeB	1.17128	8.74596	0.000318668	0.00176248	b2463	Pyruvate metabolism
potH	1.17495	4.94018	4.56494e-05	0.000319694	b0856	Transport
hyfG	1.17653	2.94681	0.000523088	0.00273196	b2487	Other enzymes
ispD	1.17873	5.92207	3.93931e-06	3.41249e-05	b2747	Cofactor biosynthesis
yfdF	1.18129	3.68909	0.00406103	0.0161665	b2345	NA
hybD	1.18943	5.55013	0.00134586	0.00622967	b2993	Peptidases
yhhJ	1.19733	5.26067	0.00145699	0.00664426	b3485	Transport
araF	1.20194	3.05398	0.000463936	0.00245875	b1901	Transport
hsdM	1.20459	6.52228	1.26116e-05	9.89209e-05	b4349	Other enzymes
dapF	1.20523	7.49784	2.09313e-06	1.92163e-05	b3809	Amino acid metabolism
rhaR	1.20527	2.57249	0.00897522	0.0310747	b3906	Transcription factors
ycfL	1.20543	6.41838	2.45355e-06	2.21899e-05	b1104	NA
cytR	1.21368	5.89244	1.23355e-05	9.71081e-05	b3934	Transcription factors
xthA	1.22361	6.08464	2.33537e-06	2.12101e-05	b1749	Base excision repair
yjjW	1.22407	3.4655	0.000745811	0.00370672	b4379	NA
yoaE	1.22535	6.62142	0.000549948	0.00285154	b1816	NA
mhpE	1.22645	3.34281	0.000115161	0.000726323	b0352	Amino acid metabolism
ccmB	1.22687	2.76421	0.00220051	0.00953067	b2200	Transport
ypdK	1.22805	7.30714	3.19362e-05	0.000231162	b4680	NA
rffC	1.22902	5.48418	2.49086e-06	2.24672e-05	b3790	Other enzymes
ynjC	1.23577	5.32827	0.000109805	0.000697644	b1755	Transport
ascF	1.23633	3.7959	5.07775e-05	0.000347154	b2715	Transport
alx	1.2415	4.70305	0.000227778	0.00132788	b3088	NA
dgt	1.24694	5.9039	1.60217e-06	1.53937e-05	b0160	Purine metabolism
dppB	1.24741	7.1883	8.72814e-07	8.75656e-06	b3543	Transport
yffB	1.24852	5.00154	3.81229e-06	3.32021e-05	b2471	NA
xynR	1.24922	6.76198	0.00930897	0.0320246	b0272	NA
mppA	1.25101	6.67042	3.11284e-06	2.75037e-05	b1329	Transport
recB	1.25351	7.64891	1.10063e-06	1.09096e-05	b2820	Homologous recombination
lamB	1.25468	4.9044	2.82521e-05	0.000208341	b4036	Transport
nrfB	1.26241	2.03117	0.00414529	0.0164515	b4071	NA
atpI	1.2681	7.37633	1.64272e-06	1.56786e-05	b3739	Photosynthesis proteins
lolE	1.26991	8.18398	4.01088e-06	3.46752e-05	b1118	Transport
ynfE	1.27582	5.65531	0.00010907	0.000694013	b1587	Transport
mhpA	1.27975	2.79704	0.000287075	0.00161466	b0347	Amino acid metabolism
yabQ	1.28312	2.23218	0.00207481	0.00905028	b0057	NA
ddpD	1.28462	2.75805	0.000231715	0.001343	b1484	Transport
rsd	1.28882	7.42641	3.12e-06	2.75037e-05	b3995	NA
adhE	1.28885	11.772	3.68949e-05	0.000264833	b1241	Glycolysis
envZ	1.2897	6.48456	3.91963e-07	4.232e-06	b3404	Two-component system
truD	1.29095	7.2854	7.59082e-07	7.65112e-06	b2745	Transfer RNA biogenesis
ydfA	1.2923	2.85683	0.00205186	0.00897743	b1571	NA
cdaR	1.2988	4.7451	0.000152541	0.000929464	b0162	Transcription factors
frdA	1.30036	8.87892	0.0036863	0.0149462	b4154	Two-component system
rutR	1.30037	5.08058	7.99511e-07	8.03984e-06	b1013	Transcription factors
potI	1.30238	5.45576	1.9163e-06	1.77444e-05	b0857	Transport
yejG	1.30281	8.62859	0.0158974	0.0499135	b2181	NA
yibF	1.30489	5.816	3.57826e-07	3.89813e-06	b3592	NA
ydjZ	1.3071	4.92314	0.000943455	0.0045834	b1752	NA
ydbL	1.30731	5.08415	1.21233e-06	1.18863e-05	b1383	NA
araE	1.30928	5.00149	1.10259e-06	1.09096e-05	b2841	Transport
dgoK	1.31255	3.02652	0.000609561	0.00310833	b3693	Carbohydrate metabolism
ubiD	1.31545	8.55524	2.37332e-06	2.15095e-05	b3843	Cofactor biosynthesis
rrrQ	1.3176	2.18533	0.00238624	0.0102125	b1554	Other enzymes
pntB	1.32089	9.71124	5.90724e-05	0.000398185	b1602	Cofactor biosynthesis
pdeR	1.32158	6.00578	2.37096e-05	0.00017635	b1285	Other enzymes
pdeN	1.32441	5.37166	7.01781e-07	7.1501e-06	b2176	NA
yhaM	1.32785	4.72524	0.000291096	0.00163514	b4470	NA
glcE	1.32903	2.58991	0.000983838	0.00474751	b4468	TCA cycle and anaplerotic enzymes
codA	1.32995	7.7442	0.000264442	0.00150502	b0337	Pyrimidine metabolism
ykfC	1.33075	4.97409	9.87883e-06	7.90673e-05	b0258	NA
rayT	1.33853	3.59279	1.29868e-05	0.000101495	b0228	NA
tesA	1.34056	5.08349	1.33854e-05	0.00010442	b0494	Lipid and steroid metabolism
ybaE	1.34711	4.97746	0.000117608	0.000737443	b0445	NA
ychN	1.34911	6.87477	5.38291e-07	5.65009e-06	b1219	NA
glcD	1.34923	3.4667	1.9908e-05	0.000149884	b2979	TCA cycle and anaplerotic enzymes
emrB	1.3496	5.59194	2.23801e-07	2.49837e-06	b2686	Transport
lpxL	1.34996	4.9211	5.79496e-07	6.06783e-06	b1054	Glycan metabolism
potG	1.35073	5.75495	7.45039e-06	6.09886e-05	b0855	Transport
nagK	1.35191	7.42738	1.60037e-06	1.53937e-05	b1119	Other central metabolism enzymes
sdiA	1.35771	5.8894	1.1118e-07	1.32862e-06	b1916	Transcription factors
fdnH	1.35832	2.4968	0.0003264	0.00179997	b1475	Two-component system
cspB	1.36075	13.8171	4.03746e-05	0.000285535	b1557	Chaperones and folding catalysts
tauB	1.36423	2.64959	0.0146213	0.0465279	b0366	Transport
yehD	1.36811	6.13079	0.000445772	0.00237708	b2111	NA
fdoG	1.37332	9.23847	0.00242947	0.0103667	b3894	TCA cycle and anaplerotic enzymes
ugpE	1.3771	3.45816	2.43564e-05	0.000180539	b3451	Transport
hcxA	1.37799	5.68896	1.39706e-05	0.000108398	b0599	Other enzymes
ybiA	1.3794	4.37124	0.000195381	0.00115779	b0798	NA
gpr	1.38164	6.74612	3.07448e-06	2.72347e-05	b3001	NA
eptB	1.38176	6.84419	7.02745e-07	7.1501e-06	b3546	NA
cysM	1.38233	9.41608	1.61984e-05	0.000123681	b2421	Amino acid metabolism
ykgF	1.38473	4.70014	7.40793e-07	7.50184e-06	b0307	NA
umpG	1.39271	6.34636	4.82048e-08	6.22622e-07	b2744	Purine metabolism
thiK	1.39356	6.16677	8.56382e-08	1.04363e-06	b1106	Cofactor biosynthesis
cpdB	1.39595	5.84835	5.99187e-08	7.55817e-07	b4213	Purine metabolism
wcaC	1.39878	1.4738	0.00935969	0.0321735	b2057	Glycan metabolism
ygiM	1.4004	6.09316	5.37659e-08	6.88268e-07	b3055	NA
sraF	1.40194	2.39705	0.0129745	0.0422562	b4448	NA
ucpA	1.40465	7.34009	5.80982e-07	6.06865e-06	b2426	NA
aroL	1.4115	7.02234	0.00024345	0.00140032	b0388	Amino acid metabolism
tpx	1.41248	10.0678	7.43139e-07	7.50797e-06	b1324	Other enzymes
napH	1.4184	2.95806	0.000333079	0.00182348	b2204	NA
lolD	1.42296	6.96893	3.98704e-08	5.1964e-07	b1117	Transport
tqsA	1.42663	4.19685	1.56134e-05	0.000119851	b1601	NA
ydbA_2	1.42795	7.59399	2.86318e-08	3.81227e-07	b1405	NA
flhD	1.43053	2.8837	0.0056276	0.0210925	b1892	Two-component system
ydfC	1.43396	3.28875	9.22164e-05	0.000596434	b1573	NA
ydbH	1.43643	6.66577	7.88352e-06	6.42902e-05	b1381	NA
rraA	1.44269	9.18334	4.25462e-07	4.53196e-06	b3929	NA
nadB	1.45187	7.07704	1.53492e-06	1.48801e-05	b2574	Amino acid metabolism
glpF	1.45321	6.79559	3.77737e-08	4.95068e-07	b3927	Transport
pspF	1.4537	4.26188	3.6307e-07	3.9453e-06	b1303	Transcription factors
kduD	1.46063	3.63991	1.03258e-06	1.02876e-05	b2842	Carbohydrate metabolism
mug	1.46266	6.56363	1.67058e-07	1.94256e-06	b3068	Base excision repair
msrB	1.46347	8.21533	4.68675e-06	3.97223e-05	b1778	Other enzymes
mlc	1.46782	6.27904	6.13536e-08	7.69416e-07	b1594	Transcription factors
menI	1.47034	5.96659	1.05645e-05	8.39327e-05	b1686	NA
tcyL	1.47431	6.35824	1.83428e-06	1.7165e-05	b1918	Transport
tyrA	1.47985	7.81517	0.000182496	0.00109043	b2600	Amino acid metabolism
mhpB	1.48343	2.07354	0.00110377	0.00522684	b0348	Amino acid metabolism
yagM	1.48593	2.84492	1.47435e-05	0.000113578	b0279	NA
amiD	1.4872	6.68213	4.50268e-07	4.78437e-06	b0867	Other enzymes
malK	1.48741	5.55609	0.000105014	0.000673153	b4035	Transport
ydiJ	1.49619	8.70965	8.37284e-06	6.78956e-05	b1687	NA
caiF	1.49819	6.29219	4.08661e-06	3.5049e-05	b0034	Transcription factors
cysH	1.50044	8.74059	0.00251658	0.0106856	b2762	Amino acid metabolism
cra	1.50175	8.82693	2.23049e-05	0.000167055	b0080	Transcription factors
yjiH	1.50813	3.42634	4.04877e-06	3.48631e-05	b4330	NA
yaaW	1.51262	2.89294	1.46807e-05	0.000113296	b0011	NA
icd	1.52668	11.5603	4.878e-06	4.11814e-05	b1136	TCA cycle and anaplerotic enzymes
yjcF	1.531	2.42029	0.000212998	0.00124678	b4066	NA
ansB	1.53646	5.40213	8.12632e-08	9.93115e-07	b2957	Amino acid metabolism
yeiQ	1.53918	3.846	2.11955e-07	2.39993e-06	b2172	NA
mqo	1.53926	7.367	1.25943e-05	9.89209e-05	b2210	Glycolysis
ygdG	1.53993	4.46466	7.20899e-08	8.91105e-07	b2798	NA
ybjX	1.54578	7.15317	5.11335e-06	4.3084e-05	b0877	NA
aegA	1.55127	5.01799	7.62171e-08	9.36754e-07	b2468	NA
fdnG	1.55377	4.68107	1.69664e-06	1.61574e-05	b1474	Two-component system
ytiA	1.55485	1.88395	0.00162945	0.00731471	b4715	NA
hybC	1.5653	7.1713	3.09001e-05	0.000224039	b2994	Other enzymes
dcyD	1.56603	7.24822	5.44035e-06	4.55721e-05	b1919	Amino acid metabolism
trpA	1.56833	8.02173	4.78965e-06	4.05148e-05	b1260	Amino acid metabolism
ygaZ	1.56974	7.16814	1.1477e-08	1.63947e-07	b2682	NA
ddpC	1.58013	2.7561	0.0014552	0.0066431	b1485	Transport
aphA	1.58543	5.21207	2.01788e-05	0.000151658	b4055	Cofactor biosynthesis
yihM	1.58578	4.23546	1.78392e-06	1.68032e-05	b3873	NA
ydcJ	1.58685	4.76028	2.13733e-07	2.41373e-06	b1423	NA
ygcN	1.59465	3.82518	1.77703e-06	1.67748e-05	b2766	Other enzymes
livM	1.59679	8.42652	1.55842e-07	1.82196e-06	b3456	Transport
yrfF	1.59862	7.84705	8.34959e-09	1.22517e-07	b3398	NA
livG	1.59984	7.27168	3.50553e-08	4.61063e-07	b3455	Transport
nrfC	1.60921	1.36169	0.00739581	0.02639	b4072	NA
insO-1	1.61248	5.02425	5.7268e-08	7.27451e-07	b0257	NA
ycbJ	1.61865	7.72492	3.01567e-06	2.67687e-05	b0919	NA
fucR	1.6205	5.08341	2.23247e-08	3.03813e-07	b2805	Transcription factors
dcuB	1.62987	4.97922	0.00176071	0.0078145	b4123	Two-component system
bioB	1.64294	6.29453	0.0154645	0.048803	b0775	Cofactor biosynthesis
mocA	1.64302	3.93144	9.04319e-08	1.09585e-06	b2877	Other enzymes
yihX	1.64363	6.67252	1.70578e-10	3.13138e-09	b3885	NA
lacI	1.64525	5.5113	5.3613e-10	9.17091e-09	b0345	NA
yhdU	1.64617	3.02866	0.00128816	0.00600771	b3263	NA
patD	1.6496	5.5393	5.00515e-10	8.61743e-09	b1444	Amino acid metabolism
wcaI	1.65557	2.06167	0.0017282	0.00770191	b2050	NA
yjiL	1.65581	4.49172	0.000108263	0.000692946	b4334	NA
yigI	1.65673	5.07895	2.84566e-06	2.5364e-05	b3820	NA
gsiD	1.65721	6.7597	3.119e-07	3.41506e-06	b0832	Transport
rbbA	1.65819	6.42167	0.00114725	0.00542086	b3486	NA
insI-3	1.659	5.57105	2.70357e-10	4.8195e-09	b4284	NA
fruK	1.66368	5.04416	1.43469e-07	1.70034e-06	b2168	Carbohydrate metabolism
aldB	1.66615	5.5967	1.44375e-08	2.01564e-07	b3588	Glycolysis
insI-1	1.66925	5.99802	3.20076e-09	4.88489e-08	b0256	NA
galP	1.6739	7.58629	2.34287e-05	0.000174864	b2943	Transport
ynfM	1.68528	4.76291	4.42838e-05	0.00031114	b1596	Transport
ugpB	1.68574	5.97515	5.3784e-10	9.17091e-09	b3453	Transport
yicR	1.68759	8.12994	1.17291e-08	1.66994e-07	b3638	NA
ybgD	1.68803	1.64549	0.000327867	0.00179997	b0719	NA
fruB	1.68969	6.32513	0.0052282	0.0199068	b2169	Transport
rbsC	1.69084	6.26133	2.57456e-08	3.44928e-07	b3750	Transport
nlpA	1.69424	8.1886	0.00180944	0.00800608	b3661	Transport
ydgD	1.69872	7.02516	6.24488e-11	1.19205e-09	b1598	Peptidases
dmlR	1.70322	5.63227	5.9662e-10	1.00934e-08	b1799	Transcription factors
ldtC	1.70382	5.04213	1.77409e-06	1.67748e-05	b1113	Peptidases
fumC	1.70453	5.60598	4.21893e-06	3.61121e-05	b1611	TCA cycle and anaplerotic enzymes
dadA	1.70683	10.0411	3.70831e-06	3.23839e-05	b1189	Amino acid metabolism
yjiM	1.70942	6.53586	1.26289e-08	1.78626e-07	b4335	NA
pmrD	1.71049	5.62234	1.45653e-09	2.31942e-08	b2259	NA
nudE	1.72898	7.16935	7.80682e-11	1.47713e-09	b3397	Purine metabolism
dhaL	1.73255	6.52027	8.33289e-11	1.56296e-09	b1199	Lipid and steroid metabolism
astE	1.73258	3.5236	2.49373e-07	2.75845e-06	b1744	Amino acid metabolism
yqhD	1.73938	5.79189	9.73614e-10	1.62211e-08	b3011	Other central metabolism enzymes
bioA	1.74002	6.78936	0.00664573	0.0241734	b0774	Amino acid metabolism
lgoR	1.74971	4.61928	1.32721e-09	2.15247e-08	b4357	NA
rihC	1.75048	3.92641	4.42397e-08	5.74849e-07	b0030	Other enzymes
ymdA	1.75593	2.07308	0.0119023	0.0394367	b1044	NA
insI-2	1.75872	5.68267	2.04065e-08	2.79472e-07	b1404	NA
yaaI	1.76319	1.49401	0.0056494	0.0211375	b0013	NA
tauA	1.77173	3.10379	2.24124e-07	2.49837e-06	b0365	Transport
gsiC	1.7742	6.7994	2.21856e-07	2.49503e-06	b0831	Transport
ompR	1.77486	7.37716	3.61527e-10	6.33994e-09	b3405	Two-component system
preT	1.77502	3.3151	5.24916e-05	0.000357175	b2146	Pyrimidine metabolism
ytfF	1.77536	4.74766	2.37181e-10	4.28118e-09	b4210	NA
rarD	1.77592	5.0262	1.2344e-09	2.02479e-08	b3819	Transport
dctA	1.78139	10.1677	0.00361995	0.0147374	b3528	Two-component system
ydfW	1.78377	1.59799	0.000452491	0.002404	b1567	NA
gsiB	1.78886	8.13297	3.80326e-05	0.000272094	b0830	Transport
ynfF	1.79347	6.35706	2.21317e-10	4.01161e-09	b1588	Transport
allA	1.79653	2.86013	1.55316e-06	1.50231e-05	b0505	Purine metabolism
yegW	1.80053	5.04707	9.88065e-07	9.86693e-06	b2101	NA
lysC	1.81252	8.90139	1.88771e-09	2.9613e-08	b4024	Amino acid metabolism
dicC	1.81756	1.04358	0.00560149	0.0210312	b1569	NA
ddpB	1.81833	1.95326	0.000694335	0.0034911	b1486	Transport
degP	1.82598	8.09472	1.05047e-09	1.74297e-08	b0161	Chaperones and folding catalysts
malT	1.82686	8.75371	8.97968e-11	1.66976e-09	b3418	Transcription factors
amtB	1.83706	5.63569	3.99141e-07	4.294e-06	b0451	Transport
yahN	1.8409	3.6154	1.93237e-09	3.02038e-08	b0328	Transport
bioD	1.84588	5.67143	0.000200108	0.00117932	b0778	Cofactor biosynthesis
yihL	1.84623	5.52872	3.4605e-11	6.83461e-10	b3872	NA
yqfA	1.8531	8.21564	1.31327e-09	2.1379e-08	b2899	Bacterial toxins
yjjJ	1.86252	5.21273	9.21813e-12	1.95897e-10	b4385	NA
metI	1.86955	7.00215	6.95349e-05	0.000462922	b0198	Transport
gatB	1.87069	6.96633	5.88221e-07	6.12017e-06	b2093	Transport
ulaF	1.8758	3.40193	1.07992e-05	8.5482e-05	b4198	Carbohydrate metabolism
gmm	1.87939	1.27773	0.00813273	0.0286873	b2051	Other enzymes
ygbE	1.88504	6.09752	0.00314796	0.013121	b2749	NA
gatR_2	1.88645	4.77343	1.26636e-09	2.06935e-08	b2087	NA
mglA	1.89668	5.27223	0.0137583	0.0444261	b2149	Transport
ygeV	1.9026	6.37918	1.91911e-12	4.49948e-11	b2869	NA
napG	1.90651	3.05929	1.42634e-08	1.99781e-07	b2205	NA
cysN	1.91085	10.0995	0.00886729	0.0307784	b2751	Purine metabolism
acnB	1.91159	11.2396	6.12904e-07	6.34069e-06	b0118	TCA cycle and anaplerotic enzymes
murQ	1.913	5.4435	5.80719e-11	1.11343e-09	b2428	Other central metabolism enzymes
htpX	1.91671	9.31505	1.84151e-11	3.7473e-10	b1829	Peptidases
sthA	1.91724	8.75071	2.67427e-07	2.95059e-06	b3962	Cofactor biosynthesis
yjeN	1.91941	1.0979	0.00392283	0.0157132	b4157	NA
hybA	1.92471	6.56161	2.87401e-05	0.00021064	b2996	NA
ydfB	1.92991	1.26816	0.00135706	0.00626132	b1572	NA
yhiI	1.93409	6.96417	3.01524e-12	6.81035e-11	b3487	NA
cysC	1.94351	8.1895	0.0129083	0.0421548	b2750	Purine metabolism
glpT	1.94634	6.40338	0.00104751	0.00501547	b2240	Transport
mhpC	1.95166	2.39874	2.85989e-06	2.54382e-05	b0349	Amino acid metabolism
cysA	1.95174	9.88651	0.00406223	0.0161665	b2422	Transport
gmd	1.95732	2.40027	0.000392724	0.00212041	b2053	Carbohydrate metabolism
ymgG	1.95898	4.6669	6.07764e-09	9.00994e-08	b1172	NA
tcyJ	1.96305	10.0168	0.000559715	0.00289869	b1920	Transport
ydjL	1.96947	3.28935	1.00595e-07	1.2122e-06	b1776	NA
kdpE	1.972	3.15163	5.8875e-07	6.12017e-06	b0694	Two-component system
ddpA	1.97391	3.61243	2.35825e-09	3.64641e-08	b1487	Transport
putP	1.97859	7.77045	4.83984e-13	1.19309e-11	b1015	Transport
bioC	1.98859	5.65546	0.00105162	0.00502399	b0777	Cofactor biosynthesis
ybhQ	1.98925	6.26362	2.2711e-09	3.52429e-08	b0791	NA
gatA	1.99433	8.29785	4.38788e-05	0.000308798	b2094	Transport
trpC	1.99678	8.07286	2.07079e-07	2.35089e-06	b1262	Amino acid metabolism
fcl	2.00321	2.18614	1.78528e-05	0.000135355	b2052	Carbohydrate metabolism
ybjD	2.00989	5.75263	3.53075e-14	9.76387e-13	b0876	NA
trpB	2.0128	8.51681	6.55323e-08	8.17071e-07	b1261	Amino acid metabolism
ygaH	2.01639	4.79503	6.31649e-12	1.3605e-10	b2683	NA
glnG	2.01841	7.06075	5.0725e-12	1.1108e-10	b3868	Two-component system
trpE	2.01938	6.81367	2.58775e-12	5.90664e-11	b1264	Amino acid metabolism
mrr	2.0326	5.52085	2.86895e-14	8.08932e-13	b4351	NA
C0293	2.03294	1.7897	4.67198e-05	0.000326131	NA	NA
livH	2.03681	7.91756	2.10045e-10	3.82336e-09	b3457	Transport
yaiZ	2.04223	6.49036	9.02834e-06	7.30736e-05	b0380	NA
lldD	2.04258	5.54121	3.35904e-13	8.42495e-12	b3605	Glycolysis
metB	2.04261	7.31281	4.98401e-05	0.000342554	b3939	Amino acid metabolism
livK	2.05053	9.16484	2.5496e-11	5.1397e-10	b3458	Transport
mhpF	2.05392	2.60376	2.37505e-08	3.21191e-07	b0351	Pyruvate metabolism
bioF	2.06406	6.78801	0.00265396	0.0112357	b0776	Amino acid metabolism
ynbE	2.06969	3.32731	4.05121e-07	4.34749e-06	b1382	NA
rihA	2.07713	5.46057	1.08313e-13	2.78132e-12	b0651	Other enzymes
yjbE	2.08084	3.61585	5.02561e-11	9.76599e-10	b4026	NA
napA	2.08292	4.82771	3.23375e-12	7.26583e-11	b2206	Amino acid metabolism
ydfX	2.08988	1.56531	0.00038874	0.00210153	b1568	NA
hybB	2.10906	5.96143	4.85894e-05	0.000337001	b2995	NA
yagN	2.11598	6.49599	3.90824e-05	0.000277762	b0280	NA
gatY	2.1166	11.6819	2.3495e-12	5.39135e-11	b2096	Carbohydrate metabolism
hybO	2.12252	7.66509	1.76399e-05	0.000133976	b2997	Other enzymes
iaaA	2.13299	8.08172	0.00136881	0.00630879	b0828	Peptidases
afuB	2.13499	1.44095	0.000716993	0.00357585	b0263	NA
ynfG	2.13905	4.17443	4.52191e-12	1.00039e-10	b1589	Transport
hemH	2.14244	5.974	1.02569e-15	3.3021e-14	b0475	Cofactor biosynthesis
yeaC	2.14264	6.97692	1.87627e-06	1.74821e-05	b1777	NA
ydcV	2.15058	4.41656	1.96646e-12	4.58558e-11	b1443	Transport
ulaB	2.15272	2.45223	6.59479e-08	8.19883e-07	b4194	Carbohydrate metabolism
cstA	2.15561	9.24389	5.62412e-11	1.08314e-09	b0598	NA
ymfE	2.18802	4.59495	6.79775e-09	1.00087e-07	b1138	NA
allS	2.19205	3.22321	9.06856e-09	1.31723e-07	b0504	Transcription factors
ycjD	2.19843	5.0623	1.10084e-14	3.2088e-13	b1289	NA
rbsA	2.20808	8.27504	0.000114671	0.000725092	b3749	Transport
abgR	2.22029	4.58001	4.31856e-14	1.17913e-12	b1339	Transcription factors
ymcE	2.23271	2.48816	4.97283e-05	0.000342554	b0991	NA
fumB	2.23765	5.17517	3.49546e-10	6.15486e-09	b4122	TCA cycle and anaplerotic enzymes
yabI	2.2434	6.95372	8.28732e-16	2.68808e-14	b0065	NA
trpD	2.24939	7.4461	1.50944e-12	3.59765e-11	b1263	Amino acid metabolism
nuoE	2.25133	7.75006	2.78155e-07	3.05333e-06	b2285	Oxidative phosphorylation
pck	2.26734	8.44377	4.88925e-14	1.31008e-12	b3403	Glycolysis
ynfC	2.27017	6.24328	1.62409e-11	3.32053e-10	b1585	NA
yeeE	2.28689	9.04554	0.0129786	0.0422562	b2013	NA
ygaV	2.29757	2.47536	1.06654e-08	1.52859e-07	b2667	NA
cobT	2.30369	6.77727	2.12794e-17	8.57936e-16	b1991	Cofactor biosynthesis
yoaF	2.32211	5.38957	4.77205e-14	1.28666e-12	b1793	NA
gsiA	2.32769	8.50782	0.000191507	0.00113796	b0829	Transport
ytfI	2.32775	4.71822	5.2333e-13	1.28275e-11	b4215	NA
eutS	2.32806	1.13787	0.00153389	0.00693629	b2462	NA
wza	2.33055	1.36832	7.57319e-05	0.000501854	b2062	Transport
cobU	2.33732	5.78653	1.26446e-17	5.30647e-16	b1993	Cofactor biosynthesis
glnA	2.34046	11.3517	5.67985e-15	1.73779e-13	b3870	Amino acid metabolism
wcaA	2.34474	1.17217	0.000318639	0.00176248	b2059	NA
dhaK	2.34962	8.38185	1.06968e-13	2.76324e-12	b1200	Lipid and steroid metabolism
cysI	2.35453	10.0631	0.00161229	0.00725279	b2763	Amino acid metabolism
ysaA	2.37282	5.27348	3.80993e-17	1.45452e-15	b3573	NA
paaK	2.38335	5.11739	1.03937e-14	3.07112e-13	b1398	Amino acid metabolism
gatZ	2.39888	10.5437	9.92745e-15	2.95359e-13	b2095	Carbohydrate metabolism
gltA	2.39907	10.8351	3.59989e-12	8.04659e-11	b0720	TCA cycle and anaplerotic enzymes
dmsC	2.40115	6.07181	1.86228e-15	5.86416e-14	b0896	Transport
mdh	2.42029	9.47389	1.50441e-16	5.36919e-15	b3236	TCA cycle and anaplerotic enzymes
mmuP	2.42115	5.9139	1.52918e-07	1.79752e-06	b0260	Transport
nuoB	2.42206	8.70032	3.23283e-07	3.53074e-06	b2287	Oxidative phosphorylation
astD	2.44993	4.9118	1.9932e-17	8.12489e-16	b1746	Amino acid metabolism
mdtI	2.45273	2.65231	6.19287e-07	6.36096e-06	b1599	Transport
feaR	2.45736	5.3121	2.41121e-16	8.38869e-15	b1384	Transcription factors
glnL	2.46288	6.75982	2.22997e-19	1.11862e-17	b3869	Two-component system
gatC	2.46395	9.13523	8.06044e-13	1.94261e-11	b2092	NA
ybdL	2.4657	6.0176	0.00017556	0.00105336	b0600	Amino acid metabolism
mglB	2.47131	8.45337	0.00249173	0.0106009	b2150	Transport
mmuM	2.47143	6.85982	7.02517e-19	3.2942e-17	b0261	Amino acid metabolism
sodB	2.47294	8.43321	5.89335e-16	1.95568e-14	b1656	Other enzymes
btuC	2.47483	6.16879	4.8943e-19	2.346e-17	b1711	Transport
dmsA	2.47993	7.58511	3.6764e-13	9.16763e-12	b0894	Transport
nuoF	2.48708	9.24311	4.88156e-10	8.45745e-09	b2284	Oxidative phosphorylation
mdtJ	2.4875	3.05358	1.21506e-09	2.00068e-08	b1600	Transport
yjiJ	2.50677	4.15585	1.0424e-15	3.33104e-14	b4332	NA
nuoA	2.51261	8.5588	6.60572e-11	1.25538e-09	b2288	Oxidative phosphorylation
ulaE	2.51593	3.41587	1.49048e-09	2.36395e-08	b4197	Carbohydrate metabolism
ulaD	2.53238	3.74914	5.4541e-14	1.45241e-12	b4196	Carbohydrate metabolism
yebK	2.53544	7.07527	5.71903e-19	2.7112e-17	b1853	NA
galS	2.55119	7.37592	2.63173e-08	3.51495e-07	b2151	Transcription factors
b0725	2.56267	2.65178	4.26916e-06	3.64696e-05	b0725	NA
nuoC	2.57034	9.64284	2.22089e-07	2.49503e-06	b2286	Oxidative phosphorylation
sapA	2.57119	7.7114	4.66382e-21	2.75613e-19	b1294	Transport
rclR	2.57864	3.66682	7.10748e-13	1.72449e-11	b0305	NA
fumA	2.5804	8.85458	9.36584e-08	1.13177e-06	b1612	TCA cycle and anaplerotic enzymes
ymfD	2.58785	4.85055	7.76513e-10	1.30855e-08	b1137	NA
mutH	2.59366	5.19128	3.31522e-19	1.62521e-17	b2831	Mismatch repair
napF	2.59616	2.93668	9.87226e-11	1.82785e-09	b2208	NA
ydcT	2.59843	4.90031	3.5084e-16	1.21082e-14	b1441	Transport
katG	2.60479	9.84624	3.17167e-17	1.23267e-15	b3942	Other enzymes
mtfA	2.61335	7.98332	2.39678e-17	9.5738e-16	b1976	NA
cysW	2.61352	9.09879	0.00343558	0.01411	b2423	Transport
glnK	2.61763	4.22666	3.63597e-11	7.09754e-10	b0450	NA
sapB	2.63079	6.84549	2.62885e-20	1.43555e-18	b1293	Transport
ydcU	2.63909	4.46801	1.8992e-12	4.47713e-11	b1442	Transport
yiaJ	2.67272	6.84332	2.28083e-15	7.07877e-14	b3574	NA
cobS	2.67535	6.20536	1.36365e-19	7.00329e-18	b1992	Cofactor biosynthesis
ydfE	2.69142	3.78727	6.33893e-12	1.3605e-10	b1577	NA
yoeG	2.70829	4.19626	7.78464e-14	2.04774e-12	b4640	NA
insB9	2.7157	2.28336	5.85271e-09	8.73653e-08	b4710	NA
astB	2.7351	4.45146	3.46958e-11	6.83461e-10	b1745	Amino acid metabolism
nuoG	2.74123	10.3997	3.62208e-11	7.09754e-10	b2283	Oxidative phosphorylation
ykgE	2.77257	4.8565	2.33037e-13	5.91365e-12	b0306	NA
yqeC	2.78591	5.42332	2.32343e-08	3.15198e-07	b2876	NA
ulaC	2.78912	2.69943	3.35758e-08	4.42954e-07	b4195	Transport
malX	2.82559	4.35305	6.64002e-17	2.49087e-15	b1621	Transport
sapD	2.83419	7.60893	6.60654e-24	4.9139e-22	b1291	Transport
ompF	2.83546	13.359	1.91387e-17	7.93889e-16	b0929	Transport
nuoK	2.85223	6.51771	9.79907e-09	1.41856e-07	b2279	Oxidative phosphorylation
cysU	2.8551	8.28944	0.00413062	0.0164084	b2424	Transport
zraS	2.86018	4.96481	8.99507e-18	3.95967e-16	b4003	Two-component system
paaJ	2.86415	6.21808	9.38719e-12	1.98511e-10	b1397	Amino acid metabolism
gatD	2.86509	7.71637	2.95809e-24	2.36318e-22	b2091	Carbohydrate metabolism
nuoI	2.86901	7.62122	2.03105e-08	2.79043e-07	b2281	Oxidative phosphorylation
dmsB	2.87121	5.32598	2.42742e-13	6.12391e-12	b0895	Transport
hsdR	2.898	8.47692	4.07656e-23	2.74786e-21	b4350	Other enzymes
metL	2.89918	9.49478	3.19852e-10	5.65508e-09	b3940	Amino acid metabolism
comR	2.90154	6.28082	2.19607e-24	1.78752e-22	b1111	NA
sucD	2.92179	8.86	7.84222e-21	4.51085e-19	b0729	TCA cycle and anaplerotic enzymes
ydhY	2.92324	1.58506	1.91676e-06	1.77444e-05	b1674	NA
sapC	2.92353	6.53845	4.63643e-25	4.08196e-23	b1292	Transport
lldR	2.92489	5.2375	3.1019e-17	1.21651e-15	b3604	Transcription factors
fadJ	2.93346	7.35111	2.01324e-15	6.29356e-14	b2341	Lipid and steroid metabolism
glcC	2.99531	8.09569	0.000128615	0.00079719	b2980	Transcription factors
G6294	3.01575	1.4384	8.12716e-05	0.000535276	b0538	NA
sapF	3.03203	6.61498	5.18587e-24	3.99497e-22	b1290	Transport
nuoN	3.03681	9.15966	4.79077e-16	1.62735e-14	b2276	Oxidative phosphorylation
nuoM	3.03789	9.16315	1.38509e-15	4.39358e-14	b2277	Oxidative phosphorylation
nuoH	3.06712	8.61553	1.06751e-14	3.13282e-13	b2282	Oxidative phosphorylation
phoH	3.07472	6.89062	3.24735e-25	2.91856e-23	b1020	NA
puuP	3.09699	7.42295	5.01821e-28	5.41213e-26	b1296	Transport
ymfR	3.10111	0.144094	0.0138875	0.0447762	b1150	NA
mhpD	3.10655	2.47602	5.76643e-10	9.79384e-09	b0350	Amino acid metabolism
astC	3.13272	4.98393	7.02665e-23	4.52432e-21	b1748	Amino acid metabolism
ydcI	3.13635	8.73984	1.36793e-11	2.85084e-10	b1422	NA
astA	3.16249	4.12352	3.861e-12	8.58574e-11	b1747	Amino acid metabolism
nuoJ	3.1757	8.11417	6.82782e-15	2.07431e-13	b2280	Oxidative phosphorylation
nuoL	3.20094	9.77565	4.2917e-13	1.06404e-11	b2278	Oxidative phosphorylation
ulaG	3.23238	5.12152	2.83332e-25	2.60062e-23	b4192	Carbohydrate metabolism
sxy	3.23272	7.74743	6.94033e-27	7.12871e-25	b0959	NA
yeeS	3.30186	2.57845	4.68424e-07	4.94079e-06	b2002	NA
fadA	3.34648	5.64509	5.2889e-20	2.74895e-18	b3845	Lipid and steroid metabolism
sucC	3.36026	9.71196	8.12567e-24	5.6539e-22	b0728	TCA cycle and anaplerotic enzymes
ygdT	3.37668	3.06111	2.79314e-12	6.3419e-11	b4610	NA
sucB	3.43941	10.3126	1.81225e-29	2.11299e-27	b0727	TCA cycle and anaplerotic enzymes
yqeF	3.4753	6.891	6.83432e-17	2.54166e-15	b2844	Lipid and steroid metabolism
puuE	3.55252	7.23524	5.05207e-23	3.30222e-21	b1302	Amino acid metabolism
actP	3.56738	5.71938	7.686e-32	1.10525e-29	b4067	Transport
ydfD	3.62906	1.55149	1.66437e-08	2.30871e-07	b1576	NA
ycaL	3.62988	5.78871	1.01531e-32	1.62225e-30	b0909	Peptidases
nirB	3.6304	7.10899	8.92561e-21	5.00066e-19	b3365	Amino acid metabolism
ykgR	3.64664	2.17476	2.25846e-12	5.21017e-11	b4671	NA
puuB	3.70946	7.76731	2.15572e-21	1.30983e-19	b1301	Amino acid metabolism
araC	3.7569	6.61434	2.70104e-37	7.28268e-35	b0064	Transcription factors
nirC	3.82268	4.61643	1.77492e-20	9.81667e-19	b3367	Transport
ybjM	3.82783	5.83601	3.49184e-34	6.27659e-32	b0848	NA
prpR	3.85623	5.40256	8.07928e-24	5.6539e-22	b0330	Transcription factors
yoeH	3.88514	6.48939	1.10728e-28	1.25705e-26	b4641	NA
ulaA	3.90576	4.92738	1.87416e-30	2.45004e-28	b4193	Transport
puuA	3.93019	9.57034	1.60291e-32	2.46962e-30	b1297	Amino acid metabolism
mhpR	3.95817	7.3609	1.09478e-13	2.79459e-12	b0346	Transcription factors
sucA	3.96006	10.8348	1.51654e-35	3.44333e-33	b0726	TCA cycle and anaplerotic enzymes
nirD	4.05711	3.98505	5.70469e-18	2.53712e-16	b3366	Amino acid metabolism
yeeR	4.08687	5.53358	2.60862e-35	5.61071e-33	b2001	NA
sdhC	4.10685	8.16297	1.10956e-17	4.73924e-16	b0721	TCA cycle and anaplerotic enzymes
hcaR	4.1196	6.37019	2.73122e-35	5.61071e-33	b2537	Transcription factors
lldP	4.14967	7.3182	6.12059e-24	4.63232e-22	b3603	Transport
ydcS	4.16518	7.41096	6.19178e-39	1.78076e-36	b1440	Transport
puuC	4.20302	8.62047	3.61068e-23	2.47246e-21	b1300	Amino acid metabolism
fadE	4.29173	8.14154	8.46725e-31	1.14149e-28	b0221	Lipid and steroid metabolism
fadH	4.35978	6.86349	1.5083e-24	1.30136e-22	b3081	Other enzymes
sdhB	4.42022	8.4684	3.68144e-17	1.41801e-15	b0724	TCA cycle and anaplerotic enzymes
puuD	4.43011	9.41676	2.74425e-33	4.73547e-31	b1298	Peptidases
fadI	4.43786	8.30217	7.33803e-16	2.41651e-14	b2342	Lipid and steroid metabolism
puuR	4.43851	8.4506	5.9794e-35	1.17251e-32	b1299	Transcription factors
ddpX	4.62266	3.50417	4.97377e-20	2.649e-18	b1488	Two-component system
sdhA	4.74751	10.1303	3.66325e-30	4.51522e-28	b0723	TCA cycle and anaplerotic enzymes
sdhD	4.88432	7.82213	7.94953e-21	4.5124e-19	b0722	TCA cycle and anaplerotic enzymes
ogrK	5.22755	6.51533	3.59506e-32	5.34795e-30	b2082	NA
aldA	5.31823	10.7206	2.08245e-26	1.99637e-24	b1415	Glycolysis
yjcH	5.40035	4.20948	8.60641e-27	8.63443e-25	b4068	NA
fadB	5.56553	8.36546	2.6297e-34	4.93239e-32	b3846	Lipid and steroid metabolism
flu	5.84091	10.5741	8.77699e-57	4.2071e-54	b2000	Transport
acs	6.4439	8.87992	2.24082e-67	1.93338e-64	b4069	Glycolysis

## Sheet: WGCNA result
Genes	module Color	kegg_id
flgN	black	b1070
flgM	black	b1071
flgA	black	b1072
flgB	black	b1073
flgC	black	b1074
flgD	black	b1075
flgE	black	b1076
flgF	black	b1077
flgG	black	b1078
flgH	black	b1079
flgI	black	b1080
flgJ	black	b1081
flgK	black	b1082
flgL	black	b1083
flhE	black	b1878
flhA	black	b1879
flhB	black	b1880
cheZ	black	b1881
cheY	black	b1882
cheB	black	b1883
cheR	black	b1884
tap	black	b1885
tar	black	b1886
cheW	black	b1887
cheA	black	b1888
motB	black	b1889
fliZ	black	b1921
fliA	black	b1922
fliD	black	b1924
fliS	black	b1925
fliT	black	b1926
fliE	black	b1937
fliF	black	b1938
fliG	black	b1939
fliH	black	b1940
fliI	black	b1941
fliJ	black	b1942
fliK	black	b1943
fliL	black	b1944
fliM	black	b1945
fliN	black	b1946
fliO	black	b1947
yaaJ	blue	b0007
talB	blue	b0008
dnaK	blue	b0014
dnaJ	blue	b0015
mokC	blue	b0018
nhaA	blue	b0019
nhaR	blue	b0020
yaaY	blue	b0024
kefF	blue	b0046
kefC	blue	b0047
apaG	blue	b0050
polB	blue	b0060
sgrR	blue	b0069
leuD	blue	b0071
leuC	blue	b0072
leuB	blue	b0073
leuA	blue	b0074
leuL	blue	b0075
leuO	blue	b0076
mraZ	blue	b0081
mraW	blue	b0082
ftsL	blue	b0083
ftsI	blue	b0084
ddlB	blue	b0092
ftsQ	blue	b0093
ftsA	blue	b0094
ftsZ	blue	b0095
lpxC	blue	b0096
ampD	blue	b0110
ampE	blue	b0111
yacL	blue	b0119
cueO	blue	b0123
gcd	blue	b0124
yadG	blue	b0127
yadH	blue	b0128
yadI	blue	b0129
yadD	blue	b0132
panC	blue	b0133
panB	blue	b0134
yadL	blue	b0137
dksA	blue	b0145
sfsA	blue	b0146
clcA	blue	b0155
erpA	blue	b0156
dgt	blue	b0160
degP	blue	b0161
yaeH	blue	b0163
glnD	blue	b0167
ldcC	blue	b0186
yaeR	blue	b0187
rof	blue	b0189
arfB	blue	b0191
nlpE	blue	b0192
gmhB	blue	b0200
yafC	blue	b0208
yafD	blue	b0209
gloB	blue	b0212
yafS	blue	b0213
dnaQ	blue	b0215
yafV	blue	b0219
ivy	blue	b0220
gmhA	blue	b0222
yafJ	blue	b0223
dinJ	blue	b0226
yafL	blue	b0227
rayT	blue	b0228
pepD	blue	b0237
frsA	blue	b0239
ykfB	blue	b0250
ykfA	blue	b0253
mmuM	blue	b0261
yagB	blue	b0266
yagA	blue	b0267
yagG	blue	b0270
yagH	blue	b0271
yagN	blue	b0280
intF	blue	b0281
paoD	blue	b0283
paoC	blue	b0284
paoB	blue	b0285
paoA	blue	b0286
yagU	blue	b0287
ecpE	blue	b0289
ykgL	blue	b0295
ykgA	blue	b0300
ykgC	blue	b0304
yahD	blue	b0318
yahJ	blue	b0324
yahK	blue	b0325
yahO	blue	b0329
prpR	blue	b0330
lacA	blue	b0342
lacY	blue	b0343
mhpF	blue	b0351
insC	blue	b0360
yaiW	blue	b0378
iraP	blue	b0382
psiF	blue	b0384
proC	blue	b0386
yaiA	blue	b0389
yaiE	blue	b0391
ykiA	blue	b0392
mak	blue	b0394
phoB	blue	b0399
phoR	blue	b0400
malZ	blue	b0403
acpH	blue	b0404
yajI	blue	b0412
yajO	blue	b0419
yajL	blue	b0424
panE	blue	b0425
bolA	blue	b0435
clpP	blue	b0437
clpX	blue	b0438
lon	blue	b0439
hupB	blue	b0440
fadM	blue	b0443
cof	blue	b0446
tesB	blue	b0452
ybaY	blue	b0453
ybaZ	blue	b0454
ybaA	blue	b0456
ylaB	blue	b0457
priC	blue	b0467
htpG	blue	b0473
hemH	blue	b0475
ybaL	blue	b0478
fsr	blue	b0479
ushA	blue	b0480
ybaP	blue	b0482
ybaQ	blue	b0483
copA	blue	b0484
glsA	blue	b0485
ybaT	blue	b0486
cueR	blue	b0487
ybbJ	blue	b0488
qmcA	blue	b0489
ybbN	blue	b0492
ybbO	blue	b0493
tesA	blue	b0494
ybbA	blue	b0495
ybbP	blue	b0496
ylbG	blue	b0502
allR	blue	b0506
gcl	blue	b0507
ybbY	blue	b0513
glxK	blue	b0514
ylbA	blue	b0515
intD	blue	b0537
ybcL	blue	b0545
ybcM	blue	b0546
appY	blue	b0564
envY	blue	b0566
ybdF	blue	b0579
ybdK	blue	b0581
ybdH	blue	b0599
ybdM	blue	b0601
ahpC	blue	b0605
uspG	blue	b0607
ybdR	blue	b0608
rna	blue	b0611
dcuC	blue	b0621
pagP	blue	b0622
tatE	blue	b0627
lipA	blue	b0628
ybeD	blue	b0631
ybeL	blue	b0643
ybeQ	blue	b0644
gltI	blue	b0655
ybeY	blue	b0659
ybeZ	blue	b0660
ubiF	blue	b0662
nagC	blue	b0676
nagA	blue	b0677
nagB	blue	b0678
seqA	blue	b0687
pgm	blue	b0688
kdpE	blue	b0694
kdpD	blue	b0695
kdpC	blue	b0696
ybfA	blue	b0699
ybfC	blue	b0704
ybgA	blue	b0707
phr	blue	b0708
ybgI	blue	b0710
ybgJ	blue	b0711
ybgK	blue	b0712
ybgL	blue	b0713
mngB	blue	b0732
cydA	blue	b0733
cydB	blue	b0734
ybgE	blue	b0735
pnuC	blue	b0751
zitB	blue	b0752
ybgS	blue	b0753
aroG	blue	b0754
gpmA	blue	b0755
galM	blue	b0756
pgl	blue	b0767
ybhB	blue	b0773
uvrB	blue	b0779
moaB	blue	b0782
moaC	blue	b0783
moaD	blue	b0784
moaE	blue	b0785
ybhL	blue	b0786
ybhN	blue	b0788
clsB	blue	b0789
ybhP	blue	b0790
ybhQ	blue	b0791
ybhR	blue	b0792
ybhS	blue	b0793
ybhF	blue	b0794
ybhG	blue	b0795
ybiH	blue	b0796
ybiA	blue	b0798
ybiB	blue	b0800
ybiC	blue	b0801
ybiJ	blue	b0802
ybiI	blue	b0803
mcbA	blue	b0806
ybiO	blue	b0808
glnH	blue	b0811
dps	blue	b0812
ybiW	blue	b0823
fsaA	blue	b0825
iaaA	blue	b0828
gsiA	blue	b0829
gsiB	blue	b0830
bssR	blue	b0836
yliI	blue	b0837
gstB	blue	b0838
dacC	blue	b0839
ybjI	blue	b0844
ybjM	blue	b0848
grxA	blue	b0849
potF	blue	b0854
potG	blue	b0855
artI	blue	b0863
artP	blue	b0864
ybjP	blue	b0865
ybjQ	blue	b0866
amiD	blue	b0867
ybjT	blue	b0869
ltaE	blue	b0870
poxB	blue	b0871
hcr	blue	b0872
aqpZ	blue	b0875
ybjD	blue	b0876
macA	blue	b0878
macB	blue	b0879
cspD	blue	b0880
clpS	blue	b0881
clpA	blue	b0882
serS	blue	b0893
dmsA	blue	b0894
dmsB	blue	b0895
dmsC	blue	b0896
ycaC	blue	b0897
ycaN	blue	b0900
pflA	blue	b0902
pflB	blue	b0903
focA	blue	b0904
ycaP	blue	b0906
ihfB	blue	b0912
ycaR	blue	b0917
ycbJ	blue	b0919
ycbB	blue	b0925
ycbK	blue	b0926
ycbL	blue	b0927
pepN	blue	b0932
ssuB	blue	b0933
elfA	blue	b0938
elfG	blue	b0941
ycbV	blue	b0943
ycbF	blue	b0944
rmf	blue	b0953
matP	blue	b0956
ompA	blue	b0957
sulA	blue	b0958
sxy	blue	b0959
helD	blue	b0962
yccT	blue	b0964
yccU	blue	b0965
hspQ	blue	b0966
yccX	blue	b0968
yccA	blue	b0970
hyaA	blue	b0972
hyaB	blue	b0973
hyaC	blue	b0974
hyaD	blue	b0975
hyaE	blue	b0976
hyaF	blue	b0977
appC	blue	b0978
appB	blue	b0979
appA	blue	b0980
etk	blue	b0981
etp	blue	b0982
torT	blue	b0994
torA	blue	b0997
torD	blue	b0998
cbpM	blue	b0999
cbpA	blue	b1000
agp	blue	b1002
yccJ	blue	b1003
wrbA	blue	b1004
rutF	blue	b1007
rutR	blue	b1013
putA	blue	b1014
phoH	blue	b1020
pgaA	blue	b1024
ghrA	blue	b1033
csgG	blue	b1037
csgF	blue	b1038
csgE	blue	b1039
csgD	blue	b1040
csgB	blue	b1041
csgA	blue	b1042
csgC	blue	b1043
ymdB	blue	b1045
clsC	blue	b1046
yceK	blue	b1050
msyB	blue	b1051
mdtG	blue	b1053
bssS	blue	b1060
grxB	blue	b1064
rimJ	blue	b1066
yceH	blue	b1067
yceM	blue	b1068
yceQ	blue	b1085
yceF	blue	b1087
hinT	blue	b1103
ycfL	blue	b1104
lpoB	blue	b1105
thiK	blue	b1106
nagZ	blue	b1107
ycfP	blue	b1108
ycfQ	blue	b1111
nagK	blue	b1119
pepT	blue	b1127
ycfD	blue	b1128
phoP	blue	b1130
intE	blue	b1140
xisE	blue	b1141
ymfI	blue	b1143
ymfJ	blue	b1144
cohE	blue	b1145
croE	blue	b1146
ymfL	blue	b1147
ymfM	blue	b1148
tfaP	blue	b1155
tfaE	blue	b1156
ycgZ	blue	b1164
ymgA	blue	b1165
ariR	blue	b1166
ymgC	blue	b1167
ycgG	blue	b1168
minE	blue	b1174
minD	blue	b1175
minC	blue	b1176
ycgJ	blue	b1177
pliG	blue	b1178
ycgM	blue	b1180
hlyE	blue	b1182
umuD	blue	b1183
umuC	blue	b1184
ycgB	blue	b1188
dadA	blue	b1189
dadX	blue	b1190
ldcA	blue	b1192
ymgE	blue	b1195
ycgY	blue	b1196
treA	blue	b1197
dhaM	blue	b1198
dhaL	blue	b1199
dhaK	blue	b1200
dhaR	blue	b1201
ycgV	blue	b1202
ychH	blue	b1205
chaB	blue	b1217
chaC	blue	b1218
ychN	blue	b1219
narL	blue	b1221
narX	blue	b1222
narK	blue	b1223
narG	blue	b1224
narH	blue	b1225
narJ	blue	b1226
narI	blue	b1227
rssA	blue	b1234
rssB	blue	b1235
galU	blue	b1236
hns	blue	b1237
adhE	blue	b1241
oppA	blue	b1243
oppB	blue	b1244
oppC	blue	b1245
oppD	blue	b1246
oppF	blue	b1247
cls	blue	b1249
kch	blue	b1250
yciI	blue	b1251
yciE	blue	b1257
yciF	blue	b1258
yciG	blue	b1259
yciO	blue	b1267
yciQ	blue	b1268
btuR	blue	b1270
yciK	blue	b1271
sohB	blue	b1272
yciN	blue	b1273
acnA	blue	b1276
pgpB	blue	b1278
yciS	blue	b1279
osmB	blue	b1283
gmr	blue	b1285
ycjD	blue	b1289
pspF	blue	b1303
pspA	blue	b1304
pspB	blue	b1305
pspC	blue	b1306
pspD	blue	b1307
ycjQ	blue	b1313
ycjR	blue	b1314
ycjX	blue	b1321
ycjF	blue	b1322
tyrR	blue	b1323
ycjG	blue	b1325
mpaA	blue	b1326
ycjY	blue	b1327
uspE	blue	b1333
abgB	blue	b1337
abgR	blue	b1339
ydaM	blue	b1341
ydaN	blue	b1342
intR	blue	b1345
rcbA	blue	b1347
lar	blue	b1348
recT	blue	b1349
ydaG	blue	b1355
ydaS	blue	b1357
ydaT	blue	b1358
ydaU	blue	b1359
ydaV	blue	b1360
ydaW	blue	b1361
rzpR	blue	b1362
uspF	blue	b1376
ydbK	blue	b1378
hslJ	blue	b1379
ldhA	blue	b1380
feaB	blue	b1385
tynA	blue	b1386
paaF	blue	b1393
paaG	blue	b1394
paaH	blue	b1395
paaI	blue	b1396
paaX	blue	b1399
paaY	blue	b1400
ydbC	blue	b1406
ynbD	blue	b1411
azoR	blue	b1412
ydcF	blue	b1414
cybB	blue	b1418
ydcA	blue	b1419
mokB	blue	b1420
ydcJ	blue	b1423
ydcH	blue	b1426
rimL	blue	b1427
ydcK	blue	b1428
tehA	blue	b1429
ydcL	blue	b1431
insQ	blue	b1432
ydcO	blue	b1433
yncJ	blue	b1436
hicB	blue	b1438
ydcS	blue	b1440
ydcT	blue	b1441
ydcU	blue	b1442
ydcV	blue	b1443
patD	blue	b1444
mnaT	blue	b1448
curA	blue	b1449
mcbR	blue	b1450
yncG	blue	b1454
yncI	blue	b1459
pptA	blue	b1461
yddH	blue	b1462
nhoA	blue	b1463
narV	blue	b1465
narW	blue	b1466
narY	blue	b1467
narZ	blue	b1468
narU	blue	b1469
fdnG	blue	b1474
yddM	blue	b1477
adhP	blue	b1478
sra	blue	b1480
bdm	blue	b1481
osmC	blue	b1482
ddpF	blue	b1483
ddpD	blue	b1484
ddpB	blue	b1486
ddpA	blue	b1487
ddpX	blue	b1488
dos	blue	b1489
dosC	blue	b1490
gadC	blue	b1492
gadB	blue	b1493
ydeM	blue	b1497
ydeP	blue	b1501
hipA	blue	b1507
hipB	blue	b1508
lsrB	blue	b1516
lsrF	blue	b1517
lsrG	blue	b1518
tam	blue	b1519
sad	blue	b1525
yneJ	blue	b1526
yneK	blue	b1527
marC	blue	b1529
ydeE	blue	b1534
ydeI	blue	b1536
ydeJ	blue	b1537
ydfG	blue	b1539
ydfI	blue	b1542
arrQ	blue	b1554
ydfR	blue	b1555
essQ	blue	b1556
quuQ	blue	b1559
hokD	blue	b1562
relE	blue	b1563
relB	blue	b1564
ydfX	blue	b1568
ydfB	blue	b1572
ydfE	blue	b1577
ynfB	blue	b1583
speG	blue	b1584
ynfC	blue	b1585
ynfD	blue	b1586
ynfE	blue	b1587
ynfF	blue	b1588
ynfG	blue	b1589
ynfK	blue	b1593
ynfL	blue	b1595
ynfM	blue	b1596
asr	blue	b1597
ydgD	blue	b1598
tus	blue	b1610
fumC	blue	b1611
manA	blue	b1613
ydgA	blue	b1614
uidR	blue	b1618
hdhA	blue	b1619
malI	blue	b1620
add	blue	b1623
ydgJ	blue	b1624
gst	blue	b1635
mliC	blue	b1639
anmK	blue	b1640
slyB	blue	b1641
slyA	blue	b1642
sodC	blue	b1646
ydhF	blue	b1647
ydhL	blue	b1648
nemA	blue	b1650
gloA	blue	b1651
lhr	blue	b1653
sodB	blue	b1656
ydhB	blue	b1659
cfa	blue	b1661
ribC	blue	b1662
mdtK	blue	b1663
ydhQ	blue	b1664
ydhR	blue	b1667
ydhS	blue	b1668
ydhT	blue	b1669
ydhU	blue	b1670
ydhX	blue	b1671
ydhW	blue	b1672
ydhV	blue	b1673
ydhY	blue	b1674
ydhZ	blue	b1675
pykF	blue	b1676
lpp	blue	b1677
ynhG	blue	b1678
sufE	blue	b1679
sufS	blue	b1680
sufD	blue	b1681
sufC	blue	b1682
sufB	blue	b1683
sufA	blue	b1684
ydiH	blue	b1685
ydiK	blue	b1688
ydiM	blue	b1690
ydiB	blue	b1692
aroD	blue	b1693
ydiP	blue	b1696
ydiQ	blue	b1697
ydiR	blue	b1698
ydiS	blue	b1699
ydiT	blue	b1700
ppsR	blue	b1703
nlpC	blue	b1708
btuD	blue	b1709
btuE	blue	b1710
ihfA	blue	b1712
thrS	blue	b1719
pfkB	blue	b1723
ydiZ	blue	b1724
yniA	blue	b1725
yniB	blue	b1726
katE	blue	b1732
chbG	blue	b1733
chbF	blue	b1734
chbR	blue	b1735
chbA	blue	b1736
chbC	blue	b1737
chbB	blue	b1738
osmE	blue	b1739
nadE	blue	b1740
spy	blue	b1743
astE	blue	b1744
astB	blue	b1745
astA	blue	b1747
astC	blue	b1748
ynjA	blue	b1753
ynjB	blue	b1754
ynjH	blue	b1760
selD	blue	b1764
ydjA	blue	b1765
ydjG	blue	b1771
yeaC	blue	b1777
msrB	blue	b1778
gapA	blue	b1779
yeaE	blue	b1781
yeaG	blue	b1783
yeaH	blue	b1784
yeaK	blue	b1787
yoaI	blue	b1788
yeaM	blue	b1790
yeaO	blue	b1792
yoaF	blue	b1793
yeaQ	blue	b1795
yoaG	blue	b1796
yeaR	blue	b1797
dmlA	blue	b1800
yeaW	blue	b1802
yeaX	blue	b1803
yoaC	blue	b1810
yoaH	blue	b1811
nudL	blue	b1813
sdaA	blue	b1814
yoaD	blue	b1815
cspC	blue	b1823
yobF	blue	b1824
htpX	blue	b1829
yebT	blue	b1834
yebV	blue	b1836
yebW	blue	b1837
pphA	blue	b1838
yobB	blue	b1843
exoX	blue	b1844
ptrB	blue	b1845
yebE	blue	b1846
yebF	blue	b1847
zwf	blue	b1852
pykA	blue	b1854
ruvB	blue	b1860
yebB	blue	b1862
yecD	blue	b1867
torZ	blue	b1872
cutC	blue	b1874
uspC	blue	b1895
otsA	blue	b1896
otsB	blue	b1897
araG	blue	b1900
araF	blue	b1901
yecH	blue	b1906
yecA	blue	b1908
yecC	blue	b1917
dcyD	blue	b1919
fliY	blue	b1920
amyA	blue	b1927
yedK	blue	b1931
yedL	blue	b1932
dsrB	blue	b1952
yodD	blue	b1953
yedP	blue	b1955
yedQ	blue	b1956
yodC	blue	b1957
yedI	blue	b1958
hchA	blue	b1967
hiuH	blue	b1970
yedY	blue	b1971
yedZ	blue	b1972
yeeJ	blue	b1978
shiA	blue	b1981
amn	blue	b1982
yeeO	blue	b1985
nac	blue	b1988
erfK	blue	b1990
cobT	blue	b1991
cobS	blue	b1992
cobU	blue	b1993
yeeP	blue	b1999
yeeW	blue	b2006
yeeX	blue	b2007
yeeA	blue	b2008
sbmC	blue	b2009
sbcB	blue	b2011
yeeY	blue	b2015
yeeZ	blue	b2016
yefM	blue	b2017
hisL	blue	b2018
yegH	blue	b2063
dcd	blue	b2065
yegE	blue	b2067
alkA	blue	b2068
mdtA	blue	b2074
baeS	blue	b2078
baeR	blue	b2079
yegP	blue	b2080
yegZ	blue	b2083
yegR	blue	b2085
yegS	blue	b2086
fbaB	blue	b2097
rcnB	blue	b2107
yehD	blue	b2111
yehE	blue	b2112
mlrA	blue	b2127
yehW	blue	b2128
yehX	blue	b2129
yehY	blue	b2130
osmF	blue	b2131
dld	blue	b2133
yohC	blue	b2135
yohD	blue	b2136
yohF	blue	b2137
yohJ	blue	b2141
yohK	blue	b2142
cdd	blue	b2143
yeiG	blue	b2154
yeiE	blue	b2157
nfo	blue	b2159
psuT	blue	b2164
fruA	blue	b2167
fruK	blue	b2168
yejA	blue	b2177
yejG	blue	b2181
yejO	blue	b2190
ccmA	blue	b2201
eco	blue	b2209
alkB	blue	b2212
ada	blue	b2213
ompC	blue	b2215
rcsB	blue	b2217
yfaL	blue	b2233
inaA	blue	b2237
yfaY	blue	b2249
nudI	blue	b2251
arnB	blue	b2253
arnC	blue	b2254
arnA	blue	b2255
arnD	blue	b2256
arnT	blue	b2257
arnF	blue	b2258
pmrD	blue	b2259
menB	blue	b2262
menF	blue	b2265
elaB	blue	b2266
elaA	blue	b2267
yfbR	blue	b2291
yfbS	blue	b2292
yfbT	blue	b2293
yfbU	blue	b2294
yfbV	blue	b2295
yfcF	blue	b2301
yfcG	blue	b2302
folX	blue	b2303
yfcH	blue	b2304
yfcI	blue	b2305
fabB	blue	b2323
yfcO	blue	b2332
sixA	blue	b2340
yfcZ	blue	b2343
yfdC	blue	b2347
tfaS	blue	b2353
yfdK	blue	b2354
dsdX	blue	b2365
yfdY	blue	b2377
alaC	blue	b2379
ypdA	blue	b2380
ypdB	blue	b2381
ypdC	blue	b2382
yfeO	blue	b2389
ypeC	blue	b2390
mntH	blue	b2392
zipA	blue	b2412
ptsH	blue	b2415
ptsI	blue	b2416
crr	blue	b2417
pdxK	blue	b2418
yfeK	blue	b2419
eutR	blue	b2437
eutK	blue	b2438
eutL	blue	b2439
eutC	blue	b2440
eutB	blue	b2441
yffL	blue	b2443
yffN	blue	b2445
yffO	blue	b2446
yffP	blue	b2447
yffQ	blue	b2448
yffR	blue	b2449
yffS	blue	b2450
eutM	blue	b2457
talA	blue	b2464
tktB	blue	b2465
ypfG	blue	b2466
nudK	blue	b2467
aegA	blue	b2468
yffB	blue	b2471
dapE	blue	b2472
ypfH	blue	b2473
ypfJ	blue	b2475
dapA	blue	b2478
gcvR	blue	b2479
hyfH	blue	b2488
yfgC	blue	b2494
ppk	blue	b2501
yfgG	blue	b2504
yfgI	blue	b2506
rodZ	blue	b2516
yfhM	blue	b2520
sseA	blue	b2521
csiE	blue	b2535
hcaE	blue	b2538
hcaF	blue	b2539
yphA	blue	b2543
yphB	blue	b2544
yphC	blue	b2545
yphH	blue	b2550
hmp	blue	b2552
glrK	blue	b2556
pgpC	blue	b2560
pdxJ	blue	b2564
rseA	blue	b2572
rpoE	blue	b2573
yfiE	blue	b2577
grcA	blue	b2579
ung	blue	b2580
pka	blue	b2584
pssA	blue	b2585
clpB	blue	b2592
rluD	blue	b2594
raiA	blue	b2597
pheL	blue	b2598
pheA	blue	b2599
yfiL	blue	b2602
nadK	blue	b2615
recN	blue	b2616
intA	blue	b2622
yfjK	blue	b2627
yfjL	blue	b2628
rnlA	blue	b2630
rnlB	blue	b2631
yfjP	blue	b2632
ypjA	blue	b2647
csiD	blue	b2659
lhgO	blue	b2660
gabD	blue	b2661
gabT	blue	b2662
gabP	blue	b2663
csiR	blue	b2664
ygaU	blue	b2665
yqaE	blue	b2666
ygaV	blue	b2667
ygaP	blue	b2668
alaE	blue	b2670
ygaC	blue	b2671
ygaM	blue	b2672
nrdH	blue	b2673
nrdI	blue	b2674
nrdE	blue	b2675
nrdF	blue	b2676
luxS	blue	b2687
gshA	blue	b2688
csrA	blue	b2696
norR	blue	b2709
norV	blue	b2710
ascB	blue	b2716
hycI	blue	b2717
hycH	blue	b2718
fhlA	blue	b2731
rpoS	blue	b2741
nlpD	blue	b2742
pcm	blue	b2743
ygbT	blue	b2755
casE	blue	b2756
casD	blue	b2757
casB	blue	b2759
casA	blue	b2760
eno	blue	b2779
mazG	blue	b2781
chpR	blue	b2783
relA	blue	b2784
rlmD	blue	b2785
yqcA	blue	b2790
fucU	blue	b2804
ygdI	blue	b2809
ygdR	blue	b2833
tas	blue	b2834
aas	blue	b2836
galR	blue	b2837
ygeA	blue	b2840
mocA	blue	b2877
guaD	blue	b2883
idi	blue	b2889
cptB	blue	b2897
ygfZ	blue	b2898
yqfA	blue	b2899
yqfB	blue	b2900
pepP	blue	b2908
zapA	blue	b2910
rpiA	blue	b2914
argP	blue	b2916
yggE	blue	b2922
mscS	blue	b2924
fbaA	blue	b2925
pgk	blue	b2926
yggC	blue	b2928
yggD	blue	b2929
loiP	blue	b2936
yggL	blue	b2959
glcB	blue	b2976
glcG	blue	b2977
gsp	blue	b2988
yghU	blue	b2989
gpr	blue	b3001
yghA	blue	b3003
yqhC	blue	b3010
yqhD	blue	b3011
dkgA	blue	b3012
mqsA	blue	b3021
mqsR	blue	b3022
ygiV	blue	b3023
ygiW	blue	b3024
ygiN	blue	b3029
yqiB	blue	b3033
nudF	blue	b3034
tolC	blue	b3035
ygiB	blue	b3037
zupT	blue	b3040
ribB	blue	b3041
glgS	blue	b3049
glnE	blue	b3053
ygiF	blue	b3054
cca	blue	b3056
mug	blue	b3068
patA	blue	b3073
ygjR	blue	b3087
sstT	blue	b3089
exuR	blue	b3094
yqjC	blue	b3097
yqjD	blue	b3098
yqjE	blue	b3099
yqjK	blue	b3100
yqjF	blue	b3101
yqjG	blue	b3102
yhaH	blue	b3103
yhaL	blue	b3107
garK	blue	b3124
garR	blue	b3125
prlF	blue	b3129
yhaV	blue	b3130
agaR	blue	b3131
yraP	blue	b3150
yraR	blue	b3152
yhbO	blue	b3153
yhbT	blue	b3157
yhbW	blue	b3160
rlmE	blue	b3179
mlaB	blue	b3191
mlaC	blue	b3192
rpoN	blue	b3202
hpf	blue	b3203
ptsN	blue	b3204
yhbJ	blue	b3205
npr	blue	b3206
yrbL	blue	b3207
elbB	blue	b3209
arcB	blue	b3210
yhcH	blue	b3221
nanK	blue	b3222
nanE	blue	b3223
nanR	blue	b3226
yhcB	blue	b3233
degQ	blue	b3234
yhcN	blue	b3238
yhcO	blue	b3239
aaeR	blue	b3243
tldD	blue	b3244
acuI	blue	b3253
yhdW	blue	b3268
yhdZ	blue	b3271
yrdA	blue	b3279
yrdD	blue	b3283
smg	blue	b3284
def	blue	b3287
mscL	blue	b3291
zntR	blue	b3292
yhdN	blue	b3293
bfr	blue	b3336
chiA	blue	b3338
kefB	blue	b3350
yheU	blue	b3354
prkB	blue	b3355
yhfA	blue	b3356
crp	blue	b3357
fic	blue	b3361
yhfG	blue	b3362
ompR	blue	b3405
feoA	blue	b3408
feoB	blue	b3409
gntY	blue	b3414
rtcB	blue	b3421
glpD	blue	b3426
glgP	blue	b3428
glgA	blue	b3429
glgC	blue	b3430
glgX	blue	b3431
glgB	blue	b3432
asd	blue	b3433
gntR	blue	b3438
yhhW	blue	b3439
yhhX	blue	b3440
yhhY	blue	b3441
ggt	blue	b3447
yhhA	blue	b3448
ugpQ	blue	b3449
ugpC	blue	b3450
ugpE	blue	b3451
ugpB	blue	b3453
rpoH	blue	b3461
yhhN	blue	b3468
yhhT	blue	b3474
yhhJ	blue	b3485
rbbA	blue	b3486
yhiI	blue	b3487
yhiM	blue	b3491
uspB	blue	b3494
uspA	blue	b3495
dtpB	blue	b3496
prlC	blue	b3498
slp	blue	b3506
dctR	blue	b3507
yhiD	blue	b3508
hdeB	blue	b3509
hdeA	blue	b3510
hdeD	blue	b3511
gadE	blue	b3512
mdtE	blue	b3513
mdtF	blue	b3514
gadW	blue	b3515
gadX	blue	b3516
gadA	blue	b3517
treF	blue	b3519
yhjD	blue	b3522
yhjG	blue	b3524
yhjR	blue	b3535
bcsE	blue	b3536
bcsF	blue	b3537
bcsG	blue	b3538
dppA	blue	b3544
yhjY	blue	b3548
tag	blue	b3549
yiaC	blue	b3550
yiaF	blue	b3554
yiaG	blue	b3555
xylB	blue	b3564
xylR	blue	b3569
aldB	blue	b3588
yibF	blue	b3592
yibH	blue	b3597
yibI	blue	b3598
mtlA	blue	b3599
mtlD	blue	b3600
tdh	blue	b3616
kbl	blue	b3617
yicH	blue	b3655
nlpA	blue	b3661
ivbL	blue	b3672
yidG	blue	b3675
yidH	blue	b3676
ibpA	blue	b3687
yidQ	blue	b3688
yidB	blue	b3698
yieE	blue	b3712
chrR	blue	b3713
ravA	blue	b3746
yieP	blue	b3755
ilvL	blue	b3766
ilvE	blue	b3770
yifN	blue	b3777
hemY	blue	b3802
hemX	blue	b3803
hemD	blue	b3804
hemC	blue	b3805
ysgA	blue	b3830
udp	blue	b3831
ubiD	blue	b3843
fre	blue	b3844
pepQ	blue	b3847
mobB	blue	b3856
mobA	blue	b3857
yihD	blue	b3858
polA	blue	b3863
yihI	blue	b3866
yihX	blue	b3885
yihY	blue	b3886
dtd	blue	b3887
yiiD	blue	b3888
yiiF	blue	b3890
yiiM	blue	b3910
cpxA	blue	b3911
cpxR	blue	b3912
fieF	blue	b3915
pfkA	blue	b3916
tpiA	blue	b3919
yiiS	blue	b3922
uspD	blue	b3923
fpr	blue	b3924
yiiU	blue	b3928
rraA	blue	b3929
hslU	blue	b3931
hslV	blue	b3932
katG	blue	b3942
gldA	blue	b3945
fabR	blue	b3963
yijD	blue	b3964
rsd	blue	b3995
hupA	blue	b4000
yjaB	blue	b4012
aceB	blue	b4014
aceA	blue	b4015
yjbB	blue	b4020
pagB	blue	b4023
pgi	blue	b4025
psiE	blue	b4030
ubiC	blue	b4039
ubiA	blue	b4040
yjbJ	blue	b4045
qor	blue	b4051
yjbQ	blue	b4056
yjbR	blue	b4057
uvrA	blue	b4058
yjcC	blue	b4061
yjcE	blue	b4065
actP	blue	b4067
yjcO	blue	b4078
phnP	blue	b4092
phnO	blue	b4093
phnN	blue	b4094
yjdN	blue	b4107
proP	blue	b4111
basS	blue	b4112
basR	blue	b4113
adiY	blue	b4116
yjdI	blue	b4126
yjdJ	blue	b4127
yjdK	blue	b4128
lysU	blue	b4129
yjdC	blue	b4135
cutA	blue	b4137
groS	blue	b4142
groL	blue	b4143
yjeI	blue	b4144
sugE	blue	b4148
blc	blue	b4149
frdD	blue	b4151
frdC	blue	b4152
frdB	blue	b4153
frdA	blue	b4154
nnr	blue	b4167
tsaE	blue	b4168
miaA	blue	b4171
hfq	blue	b4172
rnr	blue	b4179
aidB	blue	b4187
yjfN	blue	b4188
bsmA	blue	b4189
yjfP	blue	b4190
yjfY	blue	b4199
ytfB	blue	b4206
cycA	blue	b4208
qorB	blue	b4211
cysQ	blue	b4214
ytfK	blue	b4217
msrA	blue	b4219
tamA	blue	b4220
chpS	blue	b4224
ytfQ	blue	b4227
yjgA	blue	b4234
pmbA	blue	b4235
cybC	blue	b4236
nrdD	blue	b4238
yjgH	blue	b4248
tabA	blue	b4252
rraB	blue	b4255
yjgR	blue	b4263
idnR	blue	b4264
yjgB	blue	b4269
intB	blue	b4271
nanS	blue	b4309
nanM	blue	b4310
iraD	blue	b4326
kptA	blue	b4331
yjiN	blue	b4336
yjiP	blue	b4339
yjiX	blue	b4353
dnaT	blue	b4362
osmY	blue	b4376
yjjU	blue	b4377
yjjV	blue	b4378
deoC	blue	b4381
deoA	blue	b4382
deoB	blue	b4383
deoD	blue	b4384
nadR	blue	b4390
slt	blue	b4392
rob	blue	b4396
arcA	blue	b4401
yjjY	blue	b4402
yaeP	blue	b4406
ecnB	blue	b4411
hokB	blue	b4428
araH	blue	b4460
glcF	blue	b4467
smf	blue	b4473
hdfR	blue	b4480
cpxP	blue	b4484
ydbA	blue	b4492
gapC	blue	b4493
arpB	blue	b4494
yedS	blue	b4496
ybdD	blue	b4512
ybgT	blue	b4515
ymdF	blue	b4518
ymgF	blue	b4520
ymiA	blue	b4522
ydbJ	blue	b4529
hicA	blue	b4532
yoeF	blue	b4538
yoeB	blue	b4539
arnE	blue	b4544
ypfN	blue	b4547
arfA	blue	b4550
yheV	blue	b4551
ysaB	blue	b4553
yibT	blue	b4554
yicS	blue	b4555
ytjA	blue	b4568
lomR	blue	b4570
insP	blue	b4578
ybeM	blue	b4581
yoeA	blue	b4582
ylcI	blue	b4589
yciZ	blue	b4596
yncL	blue	b4598
ynhF	blue	b4602
dinQ	blue	b4613
yghX	blue	b4658
yneO	blue	b4696
mntS	blue	b4705
yaaW	brown	b0011
yaaI	brown	b0013
insL	brown	b0016
caiE	brown	b0035
caiD	brown	b0036
caiC	brown	b0037
caiB	brown	b0038
caiA	brown	b0039
caiT	brown	b0040
fixA	brown	b0041
fixB	brown	b0042
fixC	brown	b0043
fixX	brown	b0044
yaaU	brown	b0045
rluA	brown	b0058
araD	brown	b0061
setA	brown	b0070
hofC	brown	b0106
hofB	brown	b0107
ppdD	brown	b0108
yacH	brown	b0117
yadE	brown	b0130
yadK	brown	b0136
yadM	brown	b0138
htrE	brown	b0139
ecpD	brown	b0140
yadN	brown	b0141
yaeI	brown	b0164
yaeF	brown	b0193
yafU	brown	b0218
lfhA	brown	b0229
lafU	brown	b0230
dinB	brown	b0231
ykfJ	brown	b0235
prfH	brown	b0236
phoE	brown	b0241
ykfI	brown	b0245
yafW	brown	b0246
ykfG	brown	b0247
yafX	brown	b0248
ykfF	brown	b0249
yafZ	brown	b0252
perR	brown	b0254
ykfC	brown	b0258
mmuP	brown	b0260
afuC	brown	b0262
afuB	brown	b0263
yagJ	brown	b0276
yagK	brown	b0277
yagL	brown	b0278
yagM	brown	b0279
ecpC	brown	b0291
ecpB	brown	b0292
ecpR	brown	b0294
eaeH	brown	b0297
ykgB	brown	b0301
ykgI	brown	b0303
ykgH	brown	b0310
yahC	brown	b0317
yahE	brown	b0319
yahF	brown	b0320
yahG	brown	b0321
yahL	brown	b0326
prpB	brown	b0331
prpC	brown	b0333
prpD	brown	b0334
cynT	brown	b0339
cynX	brown	b0341
mhpA	brown	b0347
mhpB	brown	b0348
mhpD	brown	b0350
yaiO	brown	b0358
yaiP	brown	b0363
yaiS	brown	b0364
tauA	brown	b0365
tauB	brown	b0366
tauC	brown	b0367
yaiV	brown	b0375
yaiY	brown	b0379
adrA	brown	b0385
araJ	brown	b0396
brnQ	brown	b0401
ylbH	brown	b0499
ybbD	brown	b0501
allS	brown	b0504
hyi	brown	b0508
glxR	brown	b0509
ybbW	brown	b0511
allB	brown	b0512
allD	brown	b0517
fdrA	brown	b0518
ylbF	brown	b0520
ybcF	brown	b0521
ybcI	brown	b0527
sfmA	brown	b0530
sfmC	brown	b0531
sfmD	brown	b0532
sfmH	brown	b0533
sfmF	brown	b0534
fimZ	brown	b0535
exoD	brown	b0539
renD	brown	b0542
ybcK	brown	b0544
ybcN	brown	b0547
ninE	brown	b0548
ybcO	brown	b0549
rusA	brown	b0550
quuD	brown	b0551
ybcV	brown	b0558
ybcW	brown	b0559
nohB	brown	b0560
tfaD	brown	b0561
ybcY	brown	b0562
tfaX	brown	b0563
nfrB	brown	b0569
cusC	brown	b0572
cusB	brown	b0574
cusA	brown	b0575
fepE	brown	b0587
ybdN	brown	b0602
ybdO	brown	b0603
citT	brown	b0612
citG	brown	b0613
citX	brown	b0614
citF	brown	b0615
citE	brown	b0616
citD	brown	b0617
citC	brown	b0618
ybeR	brown	b0645
djlB	brown	b0646
ybeT	brown	b0647
ybeU	brown	b0648
djlC	brown	b0649
hscC	brown	b0650
chiP	brown	b0681
chiQ	brown	b0682
ybfG	brown	b0691
potE	brown	b0692
speF	brown	b0693
kdpB	brown	b0697
kdpA	brown	b0698
rhsC	brown	b0700
ybfB	brown	b0702
ybfO	brown	b0703
ybfL	brown	b0705
ybfD	brown	b0706
ybgO	brown	b0716
ybgP	brown	b0717
ybgQ	brown	b0718
ybgD	brown	b0719
mngA	brown	b0731
ybhD	brown	b0768
ybhH	brown	b0769
ybhI	brown	b0770
ybhJ	brown	b0771
ybhM	brown	b0787
ybiY	brown	b0824
hcp	brown	b0873
ycaM	brown	b0899
ycaI	brown	b0913
ssuC	brown	b0934
ssuD	brown	b0935
ssuA	brown	b0936
ssuE	brown	b0937
elfD	brown	b0939
elfC	brown	b0940
ycbU	brown	b0942
gfcC	brown	b0985
gfcB	brown	b0986
yccM	brown	b0992
yccE	brown	b1001
rutG	brown	b1006
rutE	brown	b1008
rutD	brown	b1009
rutC	brown	b1010
rutB	brown	b1011
rutA	brown	b1012
pgaC	brown	b1022
pgaB	brown	b1023
ymdE	brown	b1028
ycdU	brown	b1029
yceO	brown	b1058
mdtH	brown	b1065
ycfT	brown	b1115
beeE	brown	b1151
ymfQ	brown	b1153
stfP	brown	b1154
stfE	brown	b1157
pinE	brown	b1158
ycjM	brown	b1309
ycjO	brown	b1311
ycjT	brown	b1316
ompG	brown	b1319
ydaQ	brown	b1346
recE	brown	b1350
racC	brown	b1351
kilR	brown	b1352
sieB	brown	b1353
ynaK	brown	b1365
ydaY	brown	b1366
ynaA	brown	b1368
pinR	brown	b1374
ompN	brown	b1377
ydbD	brown	b1407
ynbA	brown	b1408
ynbB	brown	b1409
ynbC	brown	b1410
yncH	brown	b1455
rhsE	brown	b1456
ydcC	brown	b1460
yddK	brown	b1471
yddL	brown	b1472
ydeO	brown	b1499
safA	brown	b1500
ydeQ	brown	b1502
ydeR	brown	b1503
ydeS	brown	b1504
ydeT	brown	b1505
yneL	brown	b1506
stfQ	brown	b1547
nohA	brown	b1548
ydfO	brown	b1549
cspI	brown	b1552
rzpQ	brown	b1553
ydfU	brown	b1560
rem	brown	b1561
intK	brown	b1567
dicC	brown	b1569
dicB	brown	b1575
ydfD	brown	b1576
intQ	brown	b1579
ynfA	brown	b1582
clcB	brown	b1592
tqsA	brown	b1601
uidC	brown	b1615
ydiN	brown	b1691
ydiF	brown	b1694
fadK	brown	b1701
cedA	brown	b1731
ves	brown	b1742
ydjX	brown	b1750
yeaI	brown	b1785
yeaN	brown	b1791
yeaV	brown	b1801
yebQ	brown	b1828
yebG	brown	b1848
torY	brown	b1873
motA	brown	b1890
yedA	brown	b1959
yeeS	brown	b2002
yeeT	brown	b2003
cbeA	brown	b2004
cbtA	brown	b2005
wcaL	brown	b2044
wcaK	brown	b2045
wzxC	brown	b2046
wcaJ	brown	b2047
cpsG	brown	b2048
cpsB	brown	b2049
wcaI	brown	b2050
fcl	brown	b2052
gmd	brown	b2053
wcaF	brown	b2054
wcaE	brown	b2055
wcaD	brown	b2056
wcaA	brown	b2059
wzc	brown	b2060
wzb	brown	b2061
wza	brown	b2062
yegI	brown	b2070
yegJ	brown	b2071
yegK	brown	b2072
yegL	brown	b2073
mdtC	brown	b2076
mdtD	brown	b2077
rcnR	brown	b2105
rcnA	brown	b2106
yehA	brown	b2108
yehB	brown	b2109
yehC	brown	b2110
yehI	brown	b2118
yehL	brown	b2119
yehM	brown	b2120
yehP	brown	b2121
yehQ	brown	b2122
yehR	brown	b2123
mdtQ	brown	b2139
nupX	brown	b2161
rihB	brown	b2162
yeiL	brown	b2163
atoD	brown	b2221
atoA	brown	b2222
atoE	brown	b2223
atoB	brown	b2224
yfaP	brown	b2225
yfaQ	brown	b2226
yfaT	brown	b2229
yfaA	brown	b2230
yfaH	brown	b2238
rhmA	brown	b2245
ais	brown	b2252
elaD	brown	b2269
yfbK	brown	b2270
yfbL	brown	b2271
yfbN	brown	b2273
yfbO	brown	b2274
yfcC	brown	b2298
yfcJ	brown	b2322
yfcP	brown	b2333
yfcQ	brown	b2334
yfcR	brown	b2335
yfcS	brown	b2336
yfcV	brown	b2339
yfdF	brown	b2345
yfdL	brown	b2355
yfdM	brown	b2356
yfdN	brown	b2357
oweS	brown	b2358
yfdP	brown	b2359
yfdQ	brown	b2360
yfdR	brown	b2361
yfdS	brown	b2362
yfdT	brown	b2363
emrY	brown	b2367
emrK	brown	b2368
yfdE	brown	b2371
yfdV	brown	b2372
oxc	brown	b2373
frc	brown	b2374
yfdX	brown	b2375
ypdI	brown	b2376
fryA	brown	b2383
ypdF	brown	b2385
fryC	brown	b2386
xapR	brown	b2405
xapB	brown	b2406
xapA	brown	b2407
yfeN	brown	b2408
yfeR	brown	b2409
yffM	brown	b2444
eutA	brown	b2451
eutH	brown	b2452
eutJ	brown	b2454
eutE	brown	b2455
eutN	brown	b2456
acrD	brown	b2470
hyfA	brown	b2481
hyfB	brown	b2482
hyfC	brown	b2483
hyfD	brown	b2484
hyfE	brown	b2485
hyfF	brown	b2486
hyfG	brown	b2487
hyfJ	brown	b2490
hyfR	brown	b2491
focB	brown	b2492
yfgO	brown	b2493
yfgF	brown	b2503
pbpC	brown	b2519
yfhR	brown	b2534
hcaD	brown	b2542
yphD	brown	b2546
yphE	brown	b2547
yphF	brown	b2548
eamB	brown	b2578
alpA	brown	b2624
yfjI	brown	b2625
yfjJ	brown	b2626
yfjM	brown	b2629
yfjQ	brown	b2633
yfjR	brown	b2634
yfjS	brown	b2636
yfjT	brown	b2637
yfjU	brown	b2638
yfjX	brown	b2643
yfjY	brown	b2644
yfjZ	brown	b2645
ypjF	brown	b2646
pinH	brown	b2648
ypjC	brown	b2650
ygaY	brown	b2681
norW	brown	b2711
hypF	brown	b2712
hydN	brown	b2713
ascG	brown	b2714
ascF	brown	b2715
hycG	brown	b2719
hycF	brown	b2720
hycE	brown	b2721
hycD	brown	b2722
hycC	brown	b2723
hycB	brown	b2724
hycA	brown	b2725
ygbA	brown	b2732
pphB	brown	b2734
ygbJ	brown	b2736
ygbK	brown	b2737
ygbL	brown	b2738
ygbM	brown	b2739
ygbN	brown	b2740
ygbF	brown	b2754
casC	brown	b2758
ygcB	brown	b2761
ygcO	brown	b2767
ygcQ	brown	b2769
ygcR	brown	b2770
ygcS	brown	b2771
ygcW	brown	b2774
yqcE	brown	b2775
ygcG	brown	b2778
gudD	brown	b2787
gudX	brown	b2788
gudP	brown	b2789
fucP	brown	b2801
ygdB	brown	b2824
ppdB	brown	b2825
ppdA	brown	b2826
mutH	brown	b2831
lysR	brown	b2839
yqeH	brown	b2846
yqeK	brown	b2849
ygeF	brown	b2850
ygeG	brown	b2851
ygeH	brown	b2852
ygeI	brown	b2853
pbl	brown	b2854
ygeK	brown	b2856
ygeW	brown	b2870
ygeX	brown	b2871
ygeY	brown	b2872
hyuA	brown	b2873
yqeA	brown	b2874
yqeB	brown	b2875
yqeC	brown	b2876
ygfK	brown	b2878
ssnA	brown	b2879
ygfM	brown	b2880
xdhD	brown	b2881
xanQ	brown	b2882
ygfS	brown	b2886
ygfT	brown	b2887
uacT	brown	b2888
xerD	brown	b2894
yqfE	brown	b2915
scpA	brown	b2917
argK	brown	b2918
scpB	brown	b2919
scpC	brown	b2920
cmtA	brown	b2933
cmtB	brown	b2934
yqgC	brown	b2940
yggR	brown	b2950
yggM	brown	b2956
yqgA	brown	b2966
yghD	brown	b2968
yghF	brown	b2970
glcA	brown	b2975
glcD	brown	b2979
yghO	brown	b2981
yghQ	brown	b2983
yghR	brown	b2984
yghS	brown	b2985
yghT	brown	b2986
pitB	brown	b2987
yghW	brown	b2998
yqhG	brown	b3013
yqhH	brown	b3014
qseB	brown	b3025
qseC	brown	b3026
ygiZ	brown	b3027
ygiD	brown	b3039
ygiL	brown	b3043
yqiG	brown	b3046
yqiH	brown	b3047
yqiI	brown	b3048
yqiJ	brown	b3050
yqiK	brown	b3051
ttdR	brown	b3060
ttdA	brown	b3061
ttdB	brown	b3062
ttdT	brown	b3063
rpoD	brown	b3067
aer	brown	b3072
ygjH	brown	b3074
ebgA	brown	b3076
ebgC	brown	b3077
ygjI	brown	b3078
ygjJ	brown	b3079
ygjK	brown	b3080
higA	brown	b3082
ygjQ	brown	b3086
yhaI	brown	b3104
yhaK	brown	b3106
yhaO	brown	b3110
tdcD	brown	b3115
tdcB	brown	b3117
tdcR	brown	b3119
yhaB	brown	b3120
yhaC	brown	b3121
garP	brown	b3127
agaA	brown	b3135
agaS	brown	b3136
kbaY	brown	b3137
agaB	brown	b3138
agaC	brown	b3139
agaD	brown	b3140
agaI	brown	b3141
yraI	brown	b3143
yraJ	brown	b3144
yraK	brown	b3145
yraQ	brown	b3151
yhbU	brown	b3158
mtr	brown	b3161
yhbX	brown	b3173
yhcC	brown	b3211
yhcA	brown	b3215
yhcD	brown	b3216
yhcF	brown	b3219
yhcG	brown	b3220
dcuD	brown	b3227
aaeB	brown	b3240
aaeA	brown	b3241
aaeX	brown	b3242
yhdJ	brown	b3262
envR	brown	b3264
acrE	brown	b3265
acrF	brown	b3266
yhdX	brown	b3269
yhdY	brown	b3270
gspB	brown	b3322
gspA	brown	b3323
gspC	brown	b3324
gspD	brown	b3325
gspE	brown	b3326
gspF	brown	b3327
gspG	brown	b3328
gspH	brown	b3329
gspI	brown	b3330
gspJ	brown	b3331
gspK	brown	b3332
gspM	brown	b3334
gspO	brown	b3335
kefG	brown	b3351
nirB	brown	b3365
nirD	brown	b3366
nirC	brown	b3367
yhfL	brown	b3369
frlA	brown	b3370
frlB	brown	b3371
frlD	brown	b3374
yhfS	brown	b3376
yhfT	brown	b3377
yhfU	brown	b3378
php	brown	b3379
yhfW	brown	b3380
yhfX	brown	b3381
yhfY	brown	b3382
yhfZ	brown	b3383
hofQ	brown	b3391
hofP	brown	b3392
hofO	brown	b3393
hofN	brown	b3394
hofM	brown	b3395
yrfG	brown	b3399
hslR	brown	b3400
yhgE	brown	b3402
greB	brown	b3406
feoC	brown	b3410
yhgA	brown	b3411
gntT	brown	b3415
rtcR	brown	b3422
yhgN	brown	b3434
yhhZ	brown	b3442
yrhA	brown	b3443
yrhB	brown	b3446
ugpA	brown	b3452
panM	brown	b3459
yhhS	brown	b3473
nikA	brown	b3476
nikB	brown	b3477
nikC	brown	b3478
nikE	brown	b3480
rhsB	brown	b3482
yhhI	brown	b3484
yhiJ	brown	b3488
rsmJ	brown	b3497
gor	brown	b3500
arsR	brown	b3501
arsB	brown	b3502
arsC	brown	b3503
yhiS	brown	b3504
yhjA	brown	b3518
yhjB	brown	b3520
yhjC	brown	b3521
yhjE	brown	b3523
yhjH	brown	b3525
bcsC	brown	b3530
bcsZ	brown	b3531
bcsB	brown	b3532
bcsA	brown	b3533
yhjX	brown	b3547
bisC	brown	b3551
insK	brown	b3558
wecH	brown	b3561
yiaA	brown	b3562
yiaB	brown	b3563
xylF	brown	b3566
xylG	brown	b3567
xylH	brown	b3568
yiaK	brown	b3575
yiaL	brown	b3576
yiaM	brown	b3577
yiaN	brown	b3578
yiaO	brown	b3579
lyx	brown	b3580
sgbU	brown	b3582
sgbE	brown	b3583
yiaT	brown	b3584
yiaU	brown	b3585
yiaV	brown	b3586
yiaW	brown	b3587
yiaY	brown	b3589
selA	brown	b3591
rhsA	brown	b3593
yibA	brown	b3594
yibJ	brown	b3595
yibG	brown	b3596
mtlR	brown	b3601
yibD	brown	b3615
dinD	brown	b3645
yicG	brown	b3646
ligB	brown	b3647
gltS	brown	b3653
yicI	brown	b3656
yicJ	brown	b3657
setC	brown	b3659
yicO	brown	b3664
uhpT	brown	b3666
uhpC	brown	b3667
emrD	brown	b3673
yidI	brown	b3677
yidJ	brown	b3678
yidK	brown	b3679
yidL	brown	b3680
glvC	brown	b3683
yidP	brown	b3684
ibpB	brown	b3686
yidR	brown	b3689
cbrA	brown	b3690
dgoT	brown	b3691
dgoK	brown	b3693
tnaB	brown	b3709
mdtL	brown	b3710
cbrB	brown	b3716
cbrC	brown	b3717
yieK	brown	b3718
yieL	brown	b3719
bglH	brown	b3720
bglB	brown	b3721
bglF	brown	b3722
bglG	brown	b3723
phoU	brown	b3724
pstB	brown	b3725
pstA	brown	b3726
pstC	brown	b3727
hsrA	brown	b3754
yifB	brown	b3765
ilvD	brown	b3771
ilvY	brown	b3773
wzyE	brown	b3793
aslB	brown	b3800
aslA	brown	b3801
yigG	brown	b3818
yigI	brown	b3820
rhtC	brown	b3823
rhtB	brown	b3824
yigM	brown	b3827
yihF	brown	b3861
yihN	brown	b3874
ompL	brown	b3875
yihO	brown	b3876
yihP	brown	b3877
yihQ	brown	b3878
[truncated: 2,190 more rows]

## Sheet: Two-proportion Z-test
	FA mutant	Upregulated DEGs	Downregulated DEGs	Pvalue
	ArcA_only	67	28	0.0002851
	FNR _only	13	45	1.082e-08
	Overlap	43	17	0.00396
	Not in either	32	33	0.1429
	Total	155	123
	FI_mutant	Upregulated DEGs	Downregulated DEGs	Pvalue
	FNR_only	8	53	4.71e-07
	IHF _only	149	101	1.122e-14
	Overlap	9	56	3.402e-07
	Not in either	38	61	0.1796
	Total	204	271
	AI_mutant	Upregulated DEGs	Downregulated DEGs	Pvalue
	ArcA_only	81	20	1.652e-08
	IHF _only	176	176	0.019
	Overlap	46	19	0.003738
	Not in either	111	135	0.0003514
	Total	414	350
	Table: Only the DEGs in the double mutants compared to WT were used for the analysis. Among the DEGs of the double mutants compared to WT, the DEGs from the single mutant vs WT were used to assign ArcA_only , FNR_only or IHF_only genes.
	Two-proportion Z-test was performed to quantify the effects of either of the single mutant in the upregulated and downregulated DEGs in the double mutant.

## Sheet: IHF direct targets
Gene	keggid	Regulator Enrichments	Pathway	Targets	Color
pck	b3403	Cra,CRP	Glycolysis	Tar_IHF_up	yellow
mhpR	b0346	CRP	Transcription factors	Tar_IHF_up	red
galP	b2943	CRP,GalR,GalS,NagC	Transport	Tar_IHF_up	turquoise
cydA	b0733	ArcA,Cra,FNR,H-NS,HypT	Oxidative phosphorylation	Tar_IHF_up	blue
glsA	b0485	GadX	Amino acid metabolism	Tar_IHF_up	blue
ygcN	b2766	#N/A	Other enzymes	Tar_IHF_up	turquoise
maa	b0459	#N/A	Other enzymes	Tar_IHF_up	turquoise
torS	b0993	#N/A	Two-component system	Tar_IHF_up	turquoise
fumB	b4122	ArcA,CRP,DcuR,Fis,FNR,Fur,NarL	TCA cycle and anaplerotic enzymes	UNT_IHF_up	brown
caiF	b0034	CRP,FNR,H-NS,NarL	Transcription factors	UNT_IHF_up	turquoise
gatZ	b2095	ArcA,CRP,GatR	Carbohydrate metabolism	UNT_IHF_up	green
gatD	b2091	ArcA,CRP,GatR	Carbohydrate metabolism	UNT_IHF_up	green
gatB	b2093	ArcA,CRP,GatR	Transport	UNT_IHF_up	green
degP	b0161	CpxR,H-NS	Chaperones and folding catalysts	UNT_IHF_up	blue
napA	b2206	FlhDC,FNR,IscR,ModE,NarL,NarP	Amino acid metabolism	UNT_IHF_up	green
amtB	b0451	FNR,Fur,GadX,NtrC	Transport	UNT_IHF_up	turquoise
rfbD	b2040	#N/A	Cofactor biosynthesis	UNT_IHF_up	turquoise
rrrD	b0555	#N/A	Other enzymes	UNT_IHF_up	turquoise
rihA	b0651	#N/A	Other enzymes	UNT_IHF_up	green
pppA	b2972	#N/A	Peptidases	UNT_IHF_up	turquoise
iadA	b4328	#N/A	Peptidases	UNT_IHF_up	turquoise
ydcT	b1441	Nac	Transport	UNT_IHF_up	blue
rfbX	b2037	#N/A	Transport	UNT_IHF_up	turquoise
potC	b1124	#N/A	Transport	UNT_IHF_up	turquoise
rarD	b3819	#N/A	Transport	UNT_IHF_up	turquoise
cydB	b0734	ArcA,Cra,FNR,H-NS,HypT	Two-component system	Tar_IHF_up	blue
tauB	b0366	Cbl,CysB	Transport	Tar_IHF_up	brown
ynfG	b1589	FNR,NarL	Transport	Tar_IHF_up	blue
glnA	b3870	CRP,Fis,NtrC	Amino acid metabolism	Tar_IHF_up	turquoise
prpR	b0330	AscG,CRP,PhoB,PrpR	Transcription factors	Tar_IHF_up	blue
malX	b1621	CRP,MalI	Transport	Tar_IHF_up	green
glnL	b3869	CRP,Fis,NtrC	Two-component system	Tar_IHF_up	turquoise
appY	b0564	ArcA,DpiA,H-NS	Transcription factors	Tar_IHF_up	blue
mdtJ	b1600	H-NS	Transport	Tar_IHF_up	turquoise
ynfF	b1588	FNR,NarL	Transport	Tar_IHF_up	blue
hybO	b2997	ArcA,NarL	Other enzymes	Tar_IHF_up	green
fadI	b2342	ArcA,FadR	Lipid and steroid metabolism	Tar_IHF_up	red
aroL	b0388	TrpR,TyrR	Amino acid metabolism	Tar_IHF_up	turquoise
yqhD	b3011	YqhC	Other central metabolism enzymes	Tar_IHF_up	blue
sdiA	b1916	#N/A	Transcription factors	Tar_IHF_up	turquoise
tauA	b0365	Cbl,CysB	Transport	Tar_IHF_up	brown
adiC	b4115	GadE-RcsB,PhoB	Transport	Tar_IHF_up	brown
nuoA	b2288	ArcA,Fis,FNR,IHF,NarL	Oxidative phosphorylation	Tar_IHF_up	red
sucA	b0726	ArcA,CRP,FNR,Fur,IHF	TCA cycle and anaplerotic enzymes	Tar_IHF_up	red
sucB	b0727	ArcA,CRP,FNR,Fur,IHF	TCA cycle and anaplerotic enzymes	Tar_IHF_up	red
sucC	b0728	ArcA,CRP,FNR,Fur,IHF	TCA cycle and anaplerotic enzymes	Tar_IHF_up	red
sodB	b1656	CRP,IHF,NsrR	Other enzymes	Tar_IHF_up	blue
nirD	b3366	Cra,CRP,Fis,FNR,H-NS,IHF,NarL,NarP	Amino acid metabolism	Tar_IHF_up	brown
nirB	b3365	Cra,CRP,Fis,FNR,H-NS,IHF,NarL,NarP	Amino acid metabolism	Tar_IHF_up	brown
nirC	b3367	Cra,CRP,Fis,FNR,H-NS,IHF,NarL,NarP	Transport	Tar_IHF_up	brown
sufS	b1680	Fur,IHF,IscR,NsrR,OxyR	Amino acid metabolism	Tar_IHF_up	blue
sufC	b1682	Fur,IHF,IscR,NsrR,OxyR	Transport	Tar_IHF_up	blue
ompF	b0929	CpxR,CRP,EnvY,Fur,IHF,OmpR,PhoB,RstA	Transport	Tar_IHF_up	green
mntH	b2392	Fur,MntR,OxyR	Transport	Tar_IHF_down	blue
soxS	b4062	AcrR,FNR,Fur,SoxR,SoxS	Transcription factors	Tar_IHF_down	brown
nrdD	b4238	FNR,H-NS,NrdR	Purine metabolism	Tar_IHF_down	blue
ahr	b4269	#N/A	Other enzymes	Tar_IHF_down	blue
argP	b2916	ArgP,PhoB	Transcription factors	Tar_IHF_down	blue
can	b0126	#N/A	Other enzymes	Tar_IHF_down	turquoise
ggt	b3447	#N/A	Peptidases	Tar_IHF_down	blue
mscS	b2924	#N/A	Transport	Tar_IHF_down	blue
pagP	b0622	PhoP,SlyA	Glycan metabolism	Tar_IHF_down	blue
talA	b2464	CreB	Pentose phosphate metabolism	Tar_IHF_down	blue
treF	b3519	#N/A	Carbohydrate metabolism	Tar_IHF_down	blue
yddA	b1496	#N/A	Transport	Tar_IHF_down	turquoise
yiaG	b3555	#N/A	Transcription factors	Tar_IHF_down	blue
gabD	b2661	CRP,GlaR,H-NS,Lrp,Nac	Other central metabolism enzymes	UNT_IHF_down	blue
gabP	b2663	CRP,GlaR,H-NS,Lrp,Nac	Transport	UNT_IHF_down	blue
gabT	b2662	CRP,GlaR,H-NS,Lrp,Nac	Other central metabolism enzymes	UNT_IHF_down	blue
betA	b0311	ArcA,BetI,Cra	Amino acid metabolism	UNT_IHF_down	red
betB	b0312	ArcA,BetI,Cra	Amino acid metabolism	UNT_IHF_down	red
oppA	b1243	ArcA,Fur,Lrp,ModE	Transport	UNT_IHF_down	blue
nrdE	b2675	Fur,IscR,NrdR	Purine metabolism	UNT_IHF_down	blue
nrdG	b4237	FNR,H-NS,NrdR	Other enzymes	UNT_IHF_down	green
rmf	b0953	ArcA,CRP,McbR,RcdA,SdiA,SlyA	Ribosome biogenesis	UNT_IHF_down	blue
mglC	b2148	CRP,Fis,FlhDC,GalR,GalS	Transport	UNT_IHF_down	red
ydeA	b1528	ArcA	Transport	UNT_IHF_down	turquoise
grxB	b1064	#N/A	Chaperones and folding catalysts	UNT_IHF_down	blue
pqqL	b1494	#N/A	Peptidases	UNT_IHF_down	turquoise
yfcG	b2302	#N/A	Cofactor biosynthesis	UNT_IHF_down	blue
gltL	b0652	FlhDC	Two-component system	Tar_IHF_down	red
hprS	b1968	#N/A	Two-component system	Tar_IHF_down	turquoise
yhiD	b3508	FliZ,GadE,GadW,GadX,H-NS,Lrp,MarA,PhoP,RcsB,TorR	Transport	Tar_IHF_down	blue
gadB	b1493	AdiY,CRP,Fis,FliZ,GadE,GadW,GadX,RcsB	Amino acid metabolism	Tar_IHF_down	blue
gadA	b3517	AdiY,ArcA,CRP,Fis,FNR,GadE-RcsB,GadW,GadX,H-NS,RcsB,TorR	Amino acid metabolism	Tar_IHF_down	blue
katE	b1732	Fis,Fur	Other enzymes	Tar_IHF_down	blue
eamB	b2578	#N/A	Transport	Tar_IHF_down	brown
gltI	b0655	FlhDC	Two-component system	Tar_IHF_down	blue
hprR	b1969	#N/A	Two-component system	Tar_IHF_down	turquoise
yedX	b1970	CusR,HprR,PhoB	Purine metabolism	Tar_IHF_down	blue
yjdM	b4108	#N/A	Amino acid metabolism	Tar_IHF_down	turquoise
gltB	b3212	AdiY,ArgR,CRP,FNR,Fur,GadE,HdfR,IHF,Lrp,Nac	Amino acid metabolism	Tar_IHF_down	turquoise
gltD	b3213	AdiY,ArgR,CRP,FNR,Fur,GadE,HdfR,IHF,Lrp,Nac	Amino acid metabolism	Tar_IHF_down	turquoise
csgE	b1039	BasR,CpxR,Cra,CRP,CsgD,FliZ,H-NS,IHF,MlrA,MqsA,OmpR,RcdA,RcsAB,RstA	Secretion system	Tar_IHF_down	blue
csgF	b1038	BasR,CpxR,Cra,CRP,CsgD,FliZ,H-NS,IHF,MlrA,MqsA,OmpR,RcdA,RcsAB,RstA	Secretion system	Tar_IHF_down	blue
csgG	b1037	BasR,CpxR,Cra,CRP,CsgD,FliZ,H-NS,IHF,MlrA,MqsA,OmpR,RcdA,RcsAB,RstA	Secretion system	Tar_IHF_down	blue
aceA	b4015	ArcA,Cra,CRP,IclR,IHF	TCA cycle and anaplerotic enzymes	Tar_IHF_down	blue
aceB	b4014	ArcA,Cra,CRP,IclR,IHF	Glycolysis	Tar_IHF_down	blue
aceK	b4016	ArcA,Cra,CRP,IclR,IHF	Other enzymes	Tar_IHF_down	red
dps	b0812	Fis,H-NS,IHF,MntR,OxyR	Chromosome-related	Tar_IHF_down	blue
proX	b2679	H-NS,IHF	Transport	Tar_IHF_down	turquoise
focA	b0904	ArcA,CRP,FNR,IHF,NarL	Transport	Tar_IHF_down	blue
glcA	b2975	ArcA,GlcC,IHF,PdhR	Transport	Tar_IHF_down	brown
glcD	b2979	ArcA,GlcC,IHF,PdhR	TCA cycle and anaplerotic enzymes	Tar_IHF_down	brown
pspC	b1306	IHF,PspF	Transcription factors	Tar_IHF_down	blue
	Note	This table represents all the direct targets of the focal TF
		Represent IHF targets before applying our approach

## Sheet: IHF indirect targets sigma 
Gene	keggid	Regulator enrichments	Pathway	Targets	Colors	Sigma factor
csgD	b1040	BasR,CpxR,Cra,CRP,CsgD,FliZ,H-NS,IHF,MlrA,MqsA,OmpR,RcdA,RcsAB,RstA	Transcription factors	Growth_down	blue	sigma70	sigma38
hns	b1237	CspA,Fis,GadX,H-NS	Chromosome-related	Growth_down	blue	sigma70	#N/A
hchA	b1967	H-NS	Peptidases	Growth_down	blue	sigma70	sigma38
csgA	b1042	CpxR,CsgD,FliZ	Secretion system	Growth_down	blue	sigma70	sigma38
sra	b1480	Fis,IHF,OmpR,RcsB	Ribosome biogenesis	Growth_down	blue	#N/A	sigma38
ecnB	b4411	OmpR	Transport	Growth_down	blue	#N/A	sigma38
hmp	b2552	FNR,Fur,MetR,NsrR	Other enzymes	Growth_down	blue	#N/A	sigma38
gpmA	b0755	Fur	Glycolysis	Growth_down	blue	sigma70	sigma38
ilvE	b3770	IHF,Lrp	Amino acid metabolism	Growth_down	blue	sigma70	#N/A
gcd	b0124	CRP,IHF	Pentose phosphate metabolism	Growth_down	blue	sigma70	#N/A
chbB	b1738	ChbR,CRP,NagC	Transport	Growth_down	blue	sigma24	sigma70
ynfK	b1593	CRP,Mlc	Cofactor biosynthesis	Growth_down	blue	sigma70	#N/A
ysgA	b3830	FNR	Other enzymes	Growth_down	blue	sigma70	#N/A
narU	b1469	#N/A	Transport	Growth_down	blue	sigma70	sigma38
shiA	b1981	#N/A	Transport	Growth_down	blue	sigma70	#N/A
arfA	b4550	#N/A	Translation factors	Growth_down	blue	sigma70	#N/A
gcvR	b2479	#N/A	Transcription factors	Growth_down	blue	sigma70	#N/A
slyA	b1642	#N/A	Transcription factors	Growth_down	blue	sigma70	sigma32
add	b1623	RbsR	Purine metabolism	Growth_down	blue	sigma70	#N/A
azoR	b1412	#N/A	Other enzymes	Growth_down	blue	sigma70	#N/A
yahK	b0325	#N/A	Other enzymes	Growth_down	blue	sigma70	sigma24
msrA	b4219	Fis	Other enzymes	Growth_down	blue	sigma32	sigma70
pptA	b1461	#N/A	Other enzymes	Growth_down	blue	sigma70	#N/A
csrA	b2696	#N/A	Messenger RNA Biogenesis	Growth_down	blue	sigma70	sigma38
adhP	b1478	#N/A	Glycolysis	Growth_down	blue	sigma70	#N/A
minE	b1174	#N/A	Cytoskeleton proteins	Growth_down	blue	sigma70	sigma24	sigma32
ribC	b1662	#N/A	Cofactor biosynthesis	Growth_down	blue	sigma70	#N/A
cspC	b1823	#N/A	Chaperones and folding catalysts	Growth_down	blue	sigma70	#N/A
cadB	b4132	ArcA,CadC,GadE-RcsB,GadX,H-NS,Lrp,OmpR	Transport	Growth_down	brown	sigma70	#N/A
fimH	b4320	H-NS,IHF,Lrp	Bacterial motility proteins	Growth_down	brown	sigma70	#N/A
fimG	b4319	H-NS,IHF,Lrp	Bacterial motility proteins	Growth_down	brown	sigma70	#N/A
fimF	b4318	H-NS,IHF,Lrp	Bacterial motility proteins	Growth_down	brown	sigma70	#N/A
fimD	b4317	H-NS,IHF,Lrp	Bacterial motility proteins	Growth_down	brown	sigma70	#N/A
pgaC	b1022	NhaR,OmpR	Other enzymes	Growth_down	brown	sigma70	sigma24
pgaB	b1023	NhaR,OmpR	Other enzymes	Growth_down	brown	sigma70	sigma24
rcnA	b2106	Fur,RcnR	Transport	Growth_down	brown	sigma70	#N/A
ilvD	b3771	IHF,Lrp	Amino acid metabolism	Growth_down	brown	sigma70	#N/A
tdcB	b3117	CRP,FNR,IHF,TdcA,TdcR	Amino acid metabolism	Growth_down	brown	sigma70	#N/A
sgbU	b3582	CRP,IHF,YiaJ	Carbohydrate metabolism	Growth_down	brown	sigma70	#N/A
cusB	b0574	CusR,HprR,PhoB	Two-component system	Growth_down	brown	sigma70	#N/A
cusC	b0572	CusR,HprR,PhoB	Two-component system	Growth_down	brown	sigma70	#N/A
gudP	b2789	CdaR	Transport	Growth_down	brown	sigma70	#N/A
frvB	b3899	#N/A	Transport	Growth_down	brown	sigma70	sigma24
allB	b0512	AllR	Purine metabolism	Growth_down	brown	sigma70	#N/A
agaI	b3141	AgaR	Carbohydrate metabolism	Growth_down	brown	sigma70	#N/A
rpiB	b4090	AlsR	Pentose phosphate metabolism	Growth_down	green	sigma70	#N/A
puuD	b1298	ArcA,CRP,PuuR	Peptidases	Growth_down	red	#N/A	sigma38
puuC	b1300	ArcA,CRP,PuuR	Amino acid metabolism	Growth_down	red	#N/A	sigma38
puuB	b1301	ArcA,CRP,PuuR	Amino acid metabolism	Growth_down	red	#N/A	sigma38
puuE	b1302	ArcA,CRP,PuuR	Amino acid metabolism	Growth_down	red	#N/A	sigma38
puuP	b1296	ArcA,FNR,PuuR	Transport	Growth_down	red	#N/A	sigma38
puuA	b1297	ArcA,FNR,PuuR	Amino acid metabolism	Growth_down	red	#N/A	sigma38
betT	b0314	ArcA,BetI,Cra	Transport	Growth_down	red	sigma70	#N/A
betI	b0313	ArcA,BetI,Cra	Transcription factors	Growth_down	red	sigma70	#N/A
serA	b2913	CRP,Lrp,Nac	Amino acid metabolism	Growth_down	turquoise	sigma70	#N/A
nrdB	b2235	ArgP,CRP,DnaA,Fis,H-NS,NrdR	Purine metabolism	Growth_down	turquoise	sigma70	#N/A
nrdA	b2234	ArgP,CRP,DnaA,Fis,H-NS,NrdR	Purine metabolism	Growth_down	turquoise	sigma70	#N/A
stpA	b2669	H-NS,Lrp,StpA	Chromosome-related	Growth_down	turquoise	sigma70	#N/A
fimC	b4316	H-NS,IHF,Lrp	Chaperones and folding catalysts	Growth_down	turquoise	sigma70	#N/A
fimI	b4315	H-NS,IHF,Lrp	Bacterial motility proteins	Growth_down	turquoise	sigma70	#N/A
fimA	b4314	H-NS,IHF,Lrp	Bacterial motility proteins	Growth_down	turquoise	sigma70	#N/A
fnr	b1334	ArcA,FNR,Fur,IHF	Transcription factors	Growth_down	turquoise	sigma70	#N/A
fepB	b0592	Fur,RutR	Transport	Growth_down	turquoise	sigma70	#N/A
fecI	b4293	Fur,SlyA	Transcription machinery	Growth_down	turquoise	sigma70	#N/A
ilvM	b3769	IHF,Lrp	Butanoate metabolism	Growth_down	turquoise	sigma70	#N/A
ilvA	b3772	IHF,Lrp	Amino acid metabolism	Growth_down	turquoise	sigma70	#N/A
maeA	b1479	#N/A	Glycolysis	Growth_down	turquoise	sigma70	sigma32
ompX	b0814	FNR	Cell adhesion molecules (CAMs)	Growth_down	turquoise	sigma70	#N/A
glnB	b2553	PurR	Two-component system	Growth_down	turquoise	sigma70	#N/A
pheP	b0576	#N/A	Transport	Growth_down	turquoise	sigma70	#N/A
ycaD	b0898	#N/A	Transport	Growth_down	turquoise	sigma54	sigma70
dusA	b4049	#N/A	Transfer RNA biogenesis	Growth_down	turquoise	sigma70	sigma32
yibL	b3602	#N/A	Ribosome biogenesis	Growth_down	turquoise	sigma70	sigma24
gsk	b0477	#N/A	Purine metabolism	Growth_down	turquoise	sigma70	#N/A
bcp	b2480	#N/A	Other enzymes	Growth_down	turquoise	sigma70	#N/A
frmB	b0355	#N/A	Methane metabolism	Growth_down	turquoise	sigma70	#N/A
rdgC	b0393	#N/A	DNA repair and recombination proteins	Growth_down	turquoise	sigma70	#N/A
coaA	b3974	#N/A	Cofactor biosynthesis	Growth_down	turquoise	sigma24	sigma32	sigma70
grxD	b1654	NsrR	Chaperones and folding catalysts	Growth_down	turquoise	sigma70	#N/A
trxC	b2582	OxyR	Chaperones and folding catalysts	Growth_down	turquoise	sigma70	#N/A
ddlA	b0381	#N/A	Amino acid metabolism	Growth_down	turquoise	sigma70	#N/A
trpE	b1264	TrpR	Amino acid metabolism	Growth_up	turquoise	sigma70	#N/A
trpD	b1263	TrpR	Amino acid metabolism	Growth_up	turquoise	sigma70	#N/A
trpB	b1261	TrpR	Amino acid metabolism	Growth_up	turquoise	sigma70	#N/A
trpC	b1262	TrpR	Amino acid metabolism	Growth_up	turquoise	sigma70	#N/A
trpA	b1260	TrpR	Amino acid metabolism	Growth_up	turquoise	sigma70	#N/A
cysH	b2762	CysB,HypT,IHF	Amino acid metabolism	Growth_up	turquoise	sigma70	#N/A
metL	b3940	HypT,MetJ,PhoP	Amino acid metabolism	Growth_up	turquoise	sigma70	#N/A
cysI	b2763	CysB,IHF	Amino acid metabolism	Growth_up	turquoise	sigma70	#N/A
cysM	b2421	CysB,H-NS	Amino acid metabolism	Growth_up	turquoise	sigma70	#N/A
tauD	b0368	Cbl,CysB	Amino acid metabolism	Growth_up	yellow	sigma70	sigma24
lysC	b4024	ArgP	Amino acid metabolism	Growth_up	turquoise	sigma70	#N/A
dapF	b3809	#N/A	Amino acid metabolism	Growth_up	turquoise	sigma70	#N/A
ybdL	b0600	#N/A	Amino acid metabolism	Growth_up	turquoise	sigma70	#N/A
dcyD	b1919	#N/A	Amino acid metabolism	Growth_up	blue	sigma70	#N/A
mmuM	b0261	#N/A	Amino acid metabolism	Growth_up	blue	sigma24	sigma70	sigma32
yqfA	b2899	#N/A	Bacterial toxins	Growth_up	blue	sigma70	#N/A
mug	b3068	#N/A	Base excision repair	Growth_up	blue	sigma70	#N/A
ulaE	b4197	CRP,IHF,UlaR	Carbohydrate metabolism	Growth_up	yellow	sigma70	#N/A
ulaD	b4196	CRP,IHF,UlaR	Carbohydrate metabolism	Growth_up	yellow	sigma70	#N/A
ulaF	b4198	CRP,IHF,UlaR	Carbohydrate metabolism	Growth_up	yellow	sigma70	#N/A
ulaG	b4192	IHF,UlaR	Carbohydrate metabolism	Growth_up	brown	sigma70	sigma24
gatY	b2096	ArcA,CRP,GatR	Carbohydrate metabolism	Growth_up	green	sigma70	#N/A
ccmG	b2195	FlhDC,FNR,ModE,NarL,NarP	Chaperones and folding catalysts	Growth_up	turquoise	sigma70	#N/A
xerC	b3811	#N/A	Chromosome-related	Growth_up	turquoise	sigma70	#N/A
rffG	b3788	NsrR	Cofactor biosynthesis	Growth_up	turquoise	sigma70	#N/A
folK	b0142	#N/A	Cofactor biosynthesis	Growth_up	turquoise	sigma70	sigma38
cobS	b1992	#N/A	Cofactor biosynthesis	Growth_up	blue	sigma70	#N/A
cobU	b1993	#N/A	Cofactor biosynthesis	Growth_up	blue	sigma70	#N/A
cobT	b1991	#N/A	Cofactor biosynthesis	Growth_up	blue	sigma70	#N/A
hemH	b0475	OxyR	Cofactor biosynthesis	Growth_up	blue	sigma70	#N/A
pdxA	b0052	Fis	Cofactor biosynthesis	Growth_up	turquoise	sigma24	#N/A
thiK	b1106	#N/A	Cofactor biosynthesis	Growth_up	blue	sigma70	#N/A
rnhB	b0183	#N/A	DNA replication complex	Growth_up	turquoise	sigma24	#N/A
lpxL	b1054	#N/A	Glycan metabolism	Growth_up	turquoise	sigma70	sigma32
gloB	b0212	#N/A	Glycolysis	Growth_up	blue	sigma70	#N/A
recB	b2820	LexA	Homologous recombination	Growth_up	turquoise	sigma70	#N/A
recD	b2819	LexA	Homologous recombination	Growth_up	turquoise	sigma70	#N/A
dhaK	b1200	DhaR	Lipid and steroid metabolism	Growth_up	blue	#N/A	sigma38
cdh	b3918	#N/A	Lipid and steroid metabolism	Growth_up	turquoise	sigma70	#N/A
cdsA	b0175	#N/A	Lipid and steroid metabolism	Growth_up	turquoise	sigma70	#N/A
pgsA	b1912	#N/A	Lipid and steroid metabolism	Growth_up	green	sigma70	#N/A
mutH	b2831	#N/A	Mismatch repair	Growth_up	brown	sigma70	sigma24
nagK	b1119	#N/A	Other central metabolism enzymes	Growth_up	blue	sigma70	#N/A
rffC	b3790	NsrR	Other enzymes	Growth_up	turquoise	sigma70	#N/A
katG	b3942	FNR,Fur,OxyR	Other enzymes	Growth_up	blue	sigma70	#N/A
pdeR	b1285	FliZ,RutR	Other enzymes	Growth_up	blue	#N/A	sigma38
hsdR	b4350	#N/A	Other enzymes	Growth_up	green	sigma70	#N/A
mocA	b2877	#N/A	Other enzymes	Growth_up	blue	sigma70	#N/A
fadH	b3081	ArcA,CRP,FadR,HipB	Other enzymes	Growth_up	yellow	sigma70	sigma32
rihC	b0030	#N/A	Other enzymes	Growth_up	green	sigma24	#N/A
hcxA	b0599	#N/A	Other enzymes	Growth_up	blue	sigma70	#N/A
hsdM	b4349	#N/A	Other enzymes	Growth_up	turquoise	sigma70	#N/A
mcrB	b4346	#N/A	Other enzymes	Growth_up	turquoise	sigma70	#N/A
amiD	b0867	#N/A	Other enzymes	Growth_up	blue	sigma38	#N/A
hsdS	b4348	#N/A	Other enzymes	Growth_up	turquoise	sigma70	#N/A
cobB	b1120	#N/A	Other enzymes	Growth_up	turquoise	sigma70	#N/A
ldtC	b1113	CpxR	Peptidases	Growth_up	turquoise	sigma70	#N/A
htpX	b1829	#N/A	Peptidases	Growth_up	blue	sigma32	#N/A
ycaL	b0909	#N/A	Peptidases	Growth_up	turquoise	sigma70	sigma24
iaaA	b0828	#N/A	Peptidases	Growth_up	blue	sigma70	#N/A
ydgD	b1598	#N/A	Peptidases	Growth_up	blue	sigma32	#N/A
atpI	b3739	#N/A	Photosynthesis proteins	Growth_up	turquoise	sigma70	#N/A
cysN	b2751	CysB	Purine metabolism	Growth_up	turquoise	sigma70	#N/A
umpG	b2744	#N/A	Purine metabolism	Growth_up	turquoise	sigma70	#N/A
dgt	b0160	#N/A	Purine metabolism	Growth_up	blue	sigma38	sigma70
codA	b0337	Nac,PurR	Pyrimidine metabolism	Growth_up	turquoise	sigma70	#N/A
araC	b0064	AraC,CRP,XylR	Transcription factors	Growth_up	green	sigma70	#N/A
pspF	b1303	PspF	Transcription factors	Growth_up	blue	sigma70	#N/A
malT	b3418	CRP,Lrp,Mlc	Transcription factors	Growth_up	green	sigma70	#N/A
allS	b0504	AllR	Transcription factors	Growth_up	brown	sigma70	#N/A
dmlR	b1799	#N/A	Transcription factors	Growth_up	green	sigma70	#N/A
dtd	b3887	#N/A	Transfer RNA biogenesis	Growth_up	blue	sigma70	sigma38
mtr	b3161	HU,IHF,TrpR,TyrR	Transport	Growth_up	brown	sigma70	#N/A
ulaA	b4193	CRP,IHF,UlaR	Transport	Growth_up	brown	sigma70	#N/A
ydcS	b1440	Nac	Transport	Growth_up	blue	#N/A	sigma38
ydcU	b1442	Nac	Transport	Growth_up	blue	#N/A	sigma38
ydcV	b1443	Nac	Transport	Growth_up	blue	#N/A	sigma38
metI	b0198	HypT,MetJ	Transport	Growth_up	turquoise	sigma70	#N/A
tcyJ	b1920	CsgD,CysB,FlhDC,H-NS,IHF,MatA,NsrR,SutR	Transport	Growth_up	blue	sigma70	#N/A
cysU	b2424	CysB,H-NS	Transport	Growth_up	turquoise	sigma70	#N/A
cysW	b2423	CysB,H-NS	Transport	Growth_up	turquoise	sigma70	#N/A
cysA	b2422	CysB,H-NS	Transport	Growth_up	turquoise	sigma70	#N/A
dppD	b3541	FNR,IHF	Transport	Growth_up	red	sigma70	#N/A
dppF	b3540	FNR,IHF	Transport	Growth_up	red	sigma70	#N/A
livK	b3458	Lrp	Transport	Growth_up	turquoise	sigma70	#N/A
livG	b3455	Lrp	Transport	Growth_up	turquoise	sigma70	#N/A
livH	b3457	Lrp	Transport	Growth_up	turquoise	sigma70	#N/A
rbsA	b3749	CRP,RbsR	Transport	Growth_up	green	sigma70	#N/A
mdtI	b1599	H-NS	Transport	Growth_up	turquoise	sigma70	#N/A
livM	b3456	Lrp	Transport	Growth_up	turquoise	sigma70	#N/A
livF	b3454	Lrp	Transport	Growth_up	turquoise	sigma70	#N/A
ampG	b0433	#N/A	Transport	Growth_up	turquoise	sigma70	#N/A
fhuC	b0151	Fur	Transport	Growth_up	turquoise	sigma70	#N/A
yehW	b2128	#N/A	Transport	Growth_up	blue	#N/A	sigma38
sapF	b1290	#N/A	Transport	Growth_up	turquoise	sigma70	sigma24
sapD	b1291	#N/A	Transport	Growth_up	turquoise	sigma70	sigma24
sapB	b1293	#N/A	Transport	Growth_up	turquoise	sigma70	sigma24
sapC	b1292	#N/A	Transport	Growth_up	turquoise	sigma70	sigma24
sapA	b1294	#N/A	Transport	Growth_up	turquoise	sigma70	sigma24
btuC	b1711	#N/A	Transport	Growth_up	turquoise	sigma32	sigma24	sigma70
gsiA	b0829	#N/A	Transport	Growth_up	blue	sigma70	#N/A
gsiB	b0830	#N/A	Transport	Growth_up	blue	sigma70	#N/A
nlpA	b3661	CsgD	Transport	Growth_up	blue	sigma70	#N/A
gsiD	b0832	#N/A	Transport	Growth_up	turquoise	sigma70	#N/A
gsiC	b0831	#N/A	Transport	Growth_up	turquoise	sigma70	#N/A
lolD	b1117	#N/A	Transport	Growth_up	turquoise	sigma70	sigma28
tcyL	b1918	#N/A	Transport	Growth_up	turquoise	sigma70	#N/A
tolQ	b0737	#N/A	Transport	Growth_up	turquoise	sigma70	sigma32
lolE	b1118	#N/A	Transport	Growth_up	turquoise	sigma70	sigma28
lolC	b1116	#N/A	Transport	Growth_up	turquoise	sigma70	sigma28
pheT	b1713	NsrR	tRNA loading	Growth_up	turquoise	sigma70	sigma24
pheS	b1714	NsrR	tRNA loading	Growth_up	turquoise	sigma70	sigma24
ompR	b3405	CRP,IHF	Two-component system	Growth_up	blue	sigma70	#N/A
envZ	b3404	CRP,IHF	Two-component system	Growth_up	yellow	sigma70	#N/A
glnG	b3868	CRP,Fis,NtrC	Two-component system	Growth_up	turquoise	sigma70	#N/A
creC	b4399	NagC	Two-component system	Growth_up	turquoise	sigma70	#N/A
creB	b4398	NagC	Two-component system	Growth_up	yellow	sigma70	#N/A
arcA	b4401	FNR	Two-component system	Growth_up	blue	sigma70	#N/A
zraS	b4003	CRP,ZraR	Two-component system	Growth_up	green	sigma54	#N/A
kdpE	b0694	#N/A	Two-component system	Growth_up	blue	sigma70	#N/A
uhpB	b3668	#N/A	Two-component system	Growth_up	turquoise	sigma70	#N/A
		Represent Silent targets for IHF
		The sigma factor marked in red represent prediction from iPromoter2L.

## Sheet: FNR direct targets
Gene	keggid	Regulator mapping	Pathway	Targets	Colors
oppA	b1243	ArcA,Fur,Lrp,ModE	Transport	UNT_FNR_down	blue
nrdF	b2676	Fur,IscR,NrdR	Purine metabolism	UNT_FNR_down	blue
nrdE	b2675	Fur,IscR,NrdR	Purine metabolism	UNT_FNR_down	blue
glpD	b3426	ArcA,CRP,GlpR	Lipid and steroid metabolism	UNT_FNR_down	blue
ynjB	b1754	#N/A	Transport	UNT_FNR_down	blue
gldA	b3945	#N/A	Other central metabolism enzymes	UNT_FNR_down	blue
nrdD	b4238	FNR,H-NS,NrdR	Purine metabolism	Tar_FNR_down	blue
dmsC	b0896	Fis,FNR,IHF,ModE,NarL	Transport	Tar_FNR_down	blue
dmsA	b0894	Fis,FNR,IHF,ModE,NarL	Transport	Tar_FNR_down	blue
narJ	b1226	Fis,FNR,IHF,NarL,RstA	Two-component system	Tar_FNR_down	blue
narI	b1227	Fis,FNR,IHF,NarL,RstA	Two-component system	Tar_FNR_down	blue
narH	b1225	Fis,FNR,IHF,NarL,RstA	Two-component system	Tar_FNR_down	blue
narG	b1224	Fis,FNR,IHF,NarL,RstA	Two-component system	Tar_FNR_down	blue
focA	b0904	ArcA,CRP,FNR,IHF,NarL	Transport	Tar_FNR_down	blue
narK	b1223	Fis,FNR,IHF,NarL	Transport	Tar_FNR_down	blue
ynfE	b1587	FNR,NarL	Transport	Tar_FNR_down	blue
feoB	b3409	FNR,Fur,NagC	Transport	Tar_FNR_down	blue
feoA	b3408	FNR,Fur,NagC	Transport	Tar_FNR_down	blue
cydB	b0734	ArcA,Cra,FNR,H-NS,HypT	Two-component system	Tar_FNR_down	blue
cydA	b0733	ArcA,Cra,FNR,H-NS,HypT	Oxidative phosphorylation	Tar_FNR_down	blue
pykA	b1854	#N/A	Glycolysis	Tar_FNR_down	blue
gapA	b1779	Cra,CRP	Glycolysis	Tar_FNR_down	blue
yhbU	b3158	#N/A	Peptidases	UNT_FNR_down	brown
soxS	b4062	AcrR,FNR,Fur,SoxR,SoxS	Transcription factors	Tar_FNR_down	brown
nikB	b3477	FNR,NarL,NikR	Transport	Tar_FNR_down	brown
feoC	b3410	FNR,Fur,NagC	Transport	Tar_FNR_down	brown
ompF	b0929	CpxR,CRP,EnvY,Fur,IHF,OmpR,PhoB,RstA	Transport	UNT_FNR_down	green
nagE	b0679	CRP,NagC	Transport	UNT_FNR_down	green
nrdG	b4237	FNR,H-NS,NrdR	Other enzymes	Tar_FNR_down	green
glpA	b2241	ArcA,CRP,Fis,FlhDC,FNR,GlpR	Lipid and steroid metabolism	Tar_FNR_down	green
glpF	b3927	CRP,GlpR	Transport	Tar_FNR_down	green
proV	b2677	H-NS,IHF	Transport	UNT_FNR_down	turquoise
glnA	b3870	CRP,Fis,NtrC	Amino acid metabolism	UNT_FNR_down	turquoise
yddA	b1496	#N/A	Transport	UNT_FNR_down	turquoise
potC	b1124	#N/A	Transport	UNT_FNR_down	turquoise
pqqL	b1494	#N/A	Peptidases	UNT_FNR_down	turquoise
potB	b1125	#N/A	Transport	UNT_FNR_down	turquoise
mepS	b2175	#N/A	Peptidases	UNT_FNR_down	turquoise
leuE	b1798	Lrp	Transport	UNT_FNR_down	turquoise
thrA	b0002	#N/A	Amino acid metabolism	Tar_FNR_down	turquoise
cspA	b3556	Fis,H-NS	Chaperones and folding catalysts	Tar_FNR_down	turquoise
asnA	b3744	AsnC	Amino acid metabolism	Tar_FNR_down	turquoise
nikD	b3479	FNR,NarL,NikR	Transport	Tar_FNR_down	yellow
aspA	b4139	CRP,FNR,NarL	Amino acid metabolism	Tar_FNR_down	yellow
yedP	b1955	#N/A	Carbohydrate metabolism	Tar_FNR_up	blue
astA	b1747	ArgR,NtrC	Amino acid metabolism	UNT_FNR_up	blue
astC	b1748	ArgR,NtrC	Amino acid metabolism	UNT_FNR_up	blue
glcF	b4467	ArcA,GlcC,IHF,PdhR	TCA cycle and anaplerotic enzymes	UNT_FNR_up	blue
actP	b4067	CRP,Fis,IHF	Transport	UNT_FNR_up	blue
prpR	b0330	AscG,CRP,PhoB,PrpR	Transcription factors	UNT_FNR_up	blue
ugpE	b3451	CRP,PhoB	Transport	UNT_FNR_up	blue
katE	b1732	Fis,Fur	Other enzymes	UNT_FNR_up	blue
treF	b3519	#N/A	Carbohydrate metabolism	UNT_FNR_up	blue
otsA	b1896	#N/A	Carbohydrate metabolism	UNT_FNR_up	blue
fic	b3361	#N/A	Chromosome-related	UNT_FNR_up	blue
dosP	b1489	#N/A	Other enzymes	UNT_FNR_up	blue
paoB	b0285	#N/A	Purine metabolism	UNT_FNR_up	blue
paoC	b0284	#N/A	Purine metabolism	UNT_FNR_up	blue
glcD	b2979	ArcA,GlcC,IHF,PdhR	TCA cycle and anaplerotic enzymes	UNT_FNR_up	brown
tnaB	b3709	CRP,TorR	Transport	UNT_FNR_up	brown
tauA	b0365	Cbl,CysB	Transport	UNT_FNR_up	brown
tauB	b0366	Cbl,CysB	Transport	UNT_FNR_up	brown
sucA	b0726	ArcA,CRP,FNR,Fur,IHF	TCA cycle and anaplerotic enzymes	Tar_FNR_up	red
sucC	b0728	ArcA,CRP,FNR,Fur,IHF	TCA cycle and anaplerotic enzymes	Tar_FNR_up	red
sucB	b0727	ArcA,CRP,FNR,Fur,IHF	TCA cycle and anaplerotic enzymes	Tar_FNR_up	red
sucD	b0729	ArcA,CRP,FNR,Fur,IHF	TCA cycle and anaplerotic enzymes	Tar_FNR_up	red
sdhD	b0722	ArcA,CRP,FNR,Fur	TCA cycle and anaplerotic enzymes	Tar_FNR_up	red
sdhA	b0723	ArcA,CRP,FNR,Fur	TCA cycle and anaplerotic enzymes	Tar_FNR_up	red
sdhC	b0721	ArcA,CRP,FNR,Fur	TCA cycle and anaplerotic enzymes	Tar_FNR_up	red
sdhB	b0724	ArcA,CRP,FNR,Fur	TCA cycle and anaplerotic enzymes	Tar_FNR_up	red
betA	b0311	ArcA,BetI,Cra	Amino acid metabolism	UNT_FNR_up	red
betB	b0312	ArcA,BetI,Cra	Amino acid metabolism	UNT_FNR_up	red
lldD	b3605	ArcA,LldR	Glycolysis	UNT_FNR_up	red
fadB	b3846	ArcA,FadR,Fis	Lipid and steroid metabolism	UNT_FNR_up	red
fadE	b0221	ArcA,FadR	Lipid and steroid metabolism	UNT_FNR_up	red
fadA	b3845	ArcA,FadR,Fis	Lipid and steroid metabolism	UNT_FNR_up	red
lldR	b3604	ArcA,LldR	Transcription factors	UNT_FNR_up	red
lldP	b3603	ArcA,LldR	Transport	UNT_FNR_up	red
acs	b4069	CRP,Fis,IHF	Glycolysis	UNT_FNR_up	red
exuT	b3093	CRP,DpiA,ExuR	Transport	UNT_FNR_up	yellow
glcE	b4468	ArcA,GlcC,IHF,PdhR	TCA cycle and anaplerotic enzymes	UNT_FNR_up	#N/A
		Represent FNR targets before applying our approach

[truncated: 12 more sheets: FNR indirect targets sigma, ArcA direct targets, ArcA indirect targets sigma, FA direct targets, FA indirect targets sigma, FI direct targets, FI indirect targets sigma, AI direct targets, Ai indirect targets sigma, Direct_target_counts, Gene-iTF_interactions, Correlation & GO analysis]
